# Supplementary material for: (E)-1-(5-Iodo­thio­phen-2-yl)-3-(3,4,5-trimeth­oxy­phen­yl)prop-2-en-1-one
Source: Acta Crystallogr Sect E Struct Rep Online. 2012 Sep 12;68(Pt 10):o2921. doi: 10.1107/S1600536812038226 (PMC3470267; doi:10.1107/S1600536812038226)
Supplement: Supplementary file 1 [file e-68-o2921-sup1.cif]

##############################################################################
#                                                                            #
# This CIF contains the data in a paper accepted for publication in          #
# Acta Crystallographica Section E. It conforms to the requirements of       #
# Notes for Authors for Acta Crystallographica Section E, and has been       #
# peer reviewed under the auspices of the IUCr Commission on Journals.       #
#                                                                            #
# Full details of the Crystallographic Information File format               #
# are given in the paper "The Crystallographic Information File (CIF):       #
# a New Standard Archive File for Crystallography" by S. R. Hall, F. H.      #
# Allen and I. D. Brown [Acta Cryst. (1991), A47, 655-685].                  #
#                                                                            #
# The current version of the core CIF dictionary is obtainable from          #
# ftp://ftp.iucr.org/pub/cif_core.dic.                                       #
#                                                                            #
# Software is freely available for graphical display of the structure(s)     #
# in this CIF. For information consult the CIF software page                 #
# http://www.iucr.org/resources/cif/software.                                #
#                                                                            #
# This file may be used for bona fide research purposes within the           #
# scientific community so long as proper attribution is given to the journal # 
# article from which it was obtained.                                        #
#                                                                            #
##############################################################################
data_global
_audit_creation_method     SHELXL-97
_journal_date_recd_electronic     2012-09-05
_journal_date_accepted     2012-09-06
_journal_name_full     'Acta Crystallographica, Section E'
_journal_year     2012
_journal_volume     68
_journal_issue     10
_journal_page_first     o2921
_journal_page_last     o2921
_journal_paper_category     QO
_journal_paper_doi     10.1107/S1600536812038226
_journal_coeditor_code     BT6834
_publ_contact_author_name     'Devadasan Velmurugan'
_publ_contact_author_address
;
CAS in Crystallography and Biophysics
University of madras
Maraimalai campus(guindy campus)
Chennai 600 025
India
;
_publ_contact_author_email     'shirai2011@gmail.com'
_publ_contact_author_fax     '044 091 2499 3057'
_publ_contact_author_phone     '044 091 24484170'
_publ_section_title
;
(<i>E</i>)-1-(5-Iodothiophen-2-yl)-3-(3,4,5-trimethoxyphenyl)prop-2-en-1-one
;
loop_
    _publ_author_name
    _publ_author_address
    'Vijayan Viswanathan'
;   Centre of Advanced Study in Crystallography and Biophysics
    University of Madras
    Guindy Campus
    Chennai 600 025
    India
;
    'Thothadri Srinivasan'
;   Centre of Advanced Study in Crystallography and Biophysics
    University of Madras
    Guindy Campus
    Chennai 600 025
    India
;
    'Ayyavu Thirunarayanan'
;
   Department of Organic Chemistry,
   University of Madras,
   Guindy Campus,
   Chennai 600 025,
   India
;
    'Perumal Rajakumar'
;
   Department of Organic Chemistry,
   University of Madras,
   Guindy Campus,
   Chennai 600 025,
   India
;
    'Devadasan Velmurugan'
;
    Centre of Advanced Study in Crystallography and Biophysics
    University of Madras
    Guindy Campus
    Chennai 600 025
    India
;
data_I
_audit_creation_method     SHELXL-97
_chemical_name_systematic
;
(<i>E</i>)-1-(5-Iodothiophen-2-yl)-3-(3,4,5-trimethoxyphenyl)prop-2-en-1-one
;
_chemical_name_common     ?
_chemical_formula_moiety     'C16 H15 I O4 S'
_chemical_formula_sum     'C16 H15 I O4 S'
_chemical_formula_iupac     'C16 H15 I O4 S'
_chemical_formula_weight     430.25
_chemical_melting_point     ?
_symmetry_cell_setting     orthorhombic
_symmetry_space_group_name_H-M     'P b c a'
_symmetry_space_group_name_Hall     '-P 2ac 2ab'
loop_
    _symmetry_equiv_pos_as_xyz
    'x, y, z'
    '-x+1/2, -y, z+1/2'
    'x+1/2, -y+1/2, -z'
    '-x, y+1/2, -z+1/2'
    '-x, -y, -z'
    'x-1/2, y, -z-1/2'
    '-x-1/2, y-1/2, z'
    'x, -y-1/2, z-1/2'
_cell_length_a     17.2328(12)
_cell_length_b     8.1885(6)
_cell_length_c     23.7049(17)
_cell_angle_alpha     90.00
_cell_angle_beta     90.00
_cell_angle_gamma     90.00
_cell_volume     3345.0(4)
_cell_formula_units_Z     8
_cell_measurement_reflns_used     4092
_cell_measurement_theta_min     1.72
_cell_measurement_theta_max     28.24
_cell_measurement_temperature     293(2)
_exptl_crystal_description     Block
_exptl_crystal_colour     Colourless
_exptl_crystal_size_max     0.30
_exptl_crystal_size_mid     0.25
_exptl_crystal_size_min     0.20
_exptl_crystal_density_diffrn     1.709
_exptl_crystal_density_meas     ?
_exptl_crystal_density_method     'not measured'
_exptl_crystal_F_000     1696
_exptl_absorpt_coefficient_mu     2.053
_exptl_absorpt_correction_type     multi-scan
_exptl_absorpt_process_details     '(<i>SADABS</i>; Bruker, 2008)'
_exptl_absorpt_correction_T_min     0.5779
_exptl_absorpt_correction_T_max     0.6842
_exptl_special_details
;
;
_diffrn_ambient_temperature     293(2)
_diffrn_radiation_type     MoK\a
_diffrn_radiation_wavelength     0.71073
_diffrn_radiation_source     'fine-focus sealed tube'
_diffrn_radiation_monochromator     graphite
_diffrn_measurement_device_type     'Bruker APEXII area-detector'
_diffrn_measurement_method     '\w and \f scans'
_diffrn_detector_area_resol_mean     ?
_diffrn_reflns_number     17211
_diffrn_reflns_av_R_equivalents     0.0196
_diffrn_reflns_av_sigmaI/netI     0.0180
_diffrn_reflns_theta_min     1.72
_diffrn_reflns_theta_max     28.24
_diffrn_reflns_theta_full     28.24
_diffrn_measured_fraction_theta_max     0.989
_diffrn_measured_fraction_theta_full     0.989
_diffrn_reflns_limit_h_min     -22
_diffrn_reflns_limit_h_max     12
_diffrn_reflns_limit_k_min     -8
_diffrn_reflns_limit_k_max     10
_diffrn_reflns_limit_l_min     -25
_diffrn_reflns_limit_l_max     31
_diffrn_standards_number     ?
_diffrn_standards_interval_count     ?
_diffrn_standards_interval_time     ?
_diffrn_standards_decay_%     ?
_refine_special_details
;
 Refinement of F^2^ against ALL reflections.  The weighted R-factor wR and
 goodness of fit S are based on F^2^, conventional R-factors R are based
 on F, with F set to zero for negative F^2^. The threshold expression of
 F^2^ > 2sigma(F^2^) is used only for calculating R-factors(gt) etc. and is
 not relevant to the choice of reflections for refinement.  R-factors based
 on F^2^ are statistically about twice as large as those based on F, and R-
 factors based on ALL data will be even larger.
;
_reflns_number_total     4092
_reflns_number_gt     3263
_reflns_threshold_expression     I>2\s(I)
_refine_ls_structure_factor_coef     Fsqd
_refine_ls_matrix_type     full
_refine_ls_R_factor_all     0.0369
_refine_ls_R_factor_gt     0.0252
_refine_ls_wR_factor_gt     0.0576
_refine_ls_wR_factor_ref     0.0622
_refine_ls_goodness_of_fit_ref     1.063
_refine_ls_restrained_S_all     1.063
_refine_ls_number_reflns     4092
_refine_ls_number_parameters     202
_refine_ls_number_restraints     0
_refine_ls_hydrogen_treatment     constr
_refine_ls_weighting_scheme     calc
_refine_ls_weighting_details
         'calc w=1/[\s^2^(Fo^2^)+(0.0255P)^2^+1.7451P] where P=(Fo^2^+2Fc^2^)/3'
_atom_sites_solution_hydrogens     geom
_atom_sites_solution_primary     direct
_atom_sites_solution_secondary     difmap
_refine_ls_shift/su_max     0.003
_refine_ls_shift/su_mean     0.000
_refine_diff_density_max     0.448
_refine_diff_density_min     -0.508
_refine_ls_extinction_method     none
_refine_ls_extinction_coef     ?
loop_
    _atom_type_symbol
    _atom_type_description
    _atom_type_scat_dispersion_real
    _atom_type_scat_dispersion_imag
    _atom_type_scat_source
    'C' 'C' 0.0033 0.0016
                         'International Tables Vol C Tables 4.2.6.8 and 6.1.1.4'
    'H' 'H' 0.0000 0.0000
                         'International Tables Vol C Tables 4.2.6.8 and 6.1.1.4'
    'O' 'O' 0.0106 0.0060
                         'International Tables Vol C Tables 4.2.6.8 and 6.1.1.4'
    'S' 'S' 0.1246 0.1234
                         'International Tables Vol C Tables 4.2.6.8 and 6.1.1.4'
    'I' 'I' -0.4742 1.8119
                         'International Tables Vol C Tables 4.2.6.8 and 6.1.1.4'
_computing_data_collection     'APEX2 (Bruker, 2008)'
_computing_cell_refinement     'SAINT (Bruker, 2008)'
_computing_data_reduction     'SAINT (Bruker, 2008)'
_computing_structure_solution     'SHELXS97 (Sheldrick, 2008)'
_computing_structure_refinement     'SHELXL97 (Sheldrick, 2008)'
_computing_molecular_graphics     'ORTEP 3 (Farrugia, 1997)'
_computing_publication_material
                            'SHELXL97 (Sheldrick, 2008) and PLATON (Spek, 2009)'
loop_
    _atom_site_type_symbol
    _atom_site_label
    _atom_site_fract_x
    _atom_site_fract_y
    _atom_site_fract_z
    _atom_site_U_iso_or_equiv
    _atom_site_adp_type
    _atom_site_calc_flag
    _atom_site_refinement_flags
    _atom_site_occupancy
    _atom_site_symmetry_multiplicity
    _atom_site_disorder_assembly
    _atom_site_disorder_group
    I I1 0.772746(8) 0.12196(2) 0.038840(8) 0.04680(7) Uani d . 1 1 . .
    S S1 0.58646(3) 0.18751(8) 0.02816(2) 0.04050(13) Uani d . 1 1 . .
    O O3 0.06960(10) -0.0979(2) 0.24845(7) 0.0542(5) Uani d . 1 1 . .
    O O2 0.21744(11) -0.1501(3) 0.27590(8) 0.0596(5) Uani d . 1 1 . .
    O O1 0.41760(9) 0.2434(2) 0.02460(7) 0.0520(4) Uani d . 1 1 . .
    O O4 0.02969(9) 0.0186(3) 0.14688(8) 0.0567(5) Uani d . 1 1 . .
    C C8 0.24287(13) 0.0457(3) 0.13714(9) 0.0390(5) Uani d . 1 1 . .
    C C13 0.51699(12) 0.1111(3) 0.07348(9) 0.0351(5) Uani d . 1 1 . .
    C C5 0.12645(14) -0.0588(3) 0.21007(9) 0.0409(5) Uani d . 1 1 . .
    C C4 0.10723(13) 0.0096(3) 0.15811(10) 0.0407(5) Uani d . 1 1 . .
    C C10 0.30318(13) 0.1074(3) 0.09885(10) 0.0412(5) Uani d . 1 1 . .
    H H10 0.2866 0.1721 0.0690 0.049 Uiso calc R 1 1 . .
    C C7 0.26207(13) -0.0265(3) 0.18831(9) 0.0417(5) Uani d . 1 1 . .
    H H7 0.3139 -0.0397 0.1982 0.050 Uiso calc R 1 1 . .
    C C15 0.63199(13) 0.0081(3) 0.10998(10) 0.0422(5) Uani d . 1 1 . .
    H H15 0.6634 -0.0502 0.1347 0.051 Uiso calc R 1 1 . .
    C C16 0.65890(12) 0.0932(3) 0.06498(10) 0.0363(5) Uani d . 1 1 . .
    C C14 0.55074(13) 0.0186(3) 0.11476(9) 0.0402(5) Uani d . 1 1 . .
    H H14 0.5227 -0.0324 0.1433 0.048 Uiso calc R 1 1 . .
    C C6 0.20423(15) -0.0790(3) 0.22465(9) 0.0421(5) Uani d . 1 1 . .
    C C9 0.16523(13) 0.0637(3) 0.12198(10) 0.0418(5) Uani d . 1 1 . .
    H H9 0.1523 0.1118 0.0877 0.050 Uiso calc R 1 1 . .
    C C11 0.37838(13) 0.0804(3) 0.10249(10) 0.0425(5) Uani d . 1 1 . .
    H H11 0.3963 0.0124 0.1311 0.051 Uiso calc R 1 1 . .
    C C12 0.43547(13) 0.1525(3) 0.06352(10) 0.0384(5) Uani d . 1 1 . .
    C C3 0.00578(16) 0.0851(4) 0.09421(12) 0.0601(7) Uani d . 1 1 . .
    H H3A 0.0247 0.1949 0.0908 0.090 Uiso calc R 1 1 . .
    H H3B -0.0499 0.0852 0.0922 0.090 Uiso calc R 1 1 . .
    H H3C 0.0264 0.0199 0.0641 0.090 Uiso calc R 1 1 . .
    C C1 0.2956(2) -0.1641(5) 0.29405(13) 0.0774(10) Uani d . 1 1 . .
    H H1A 0.3240 -0.2302 0.2678 0.116 Uiso calc R 1 1 . .
    H H1B 0.2970 -0.2141 0.3307 0.116 Uiso calc R 1 1 . .
    H H1C 0.3186 -0.0575 0.2960 0.116 Uiso calc R 1 1 . .
    C C2 0.0342(2) -0.2524(4) 0.24123(16) 0.0881(12) Uani d . 1 1 . .
    H H2A 0.0099 -0.2572 0.2048 0.132 Uiso calc R 1 1 . .
    H H2B -0.0041 -0.2684 0.2701 0.132 Uiso calc R 1 1 . .
    H H2C 0.0729 -0.3363 0.2439 0.132 Uiso calc R 1 1 . .
loop_
    _atom_site_aniso_label
    _atom_site_aniso_U_11
    _atom_site_aniso_U_22
    _atom_site_aniso_U_33
    _atom_site_aniso_U_12
    _atom_site_aniso_U_13
    _atom_site_aniso_U_23
    I1 0.02665(9) 0.04840(11) 0.06536(12) -0.00074(6) 0.00204(7) -0.00160(8)
    S1 0.0274(3) 0.0511(3) 0.0430(3) -0.0001(2) 0.0009(2) 0.0131(3)
    O3 0.0510(10) 0.0671(12) 0.0447(9) -0.0104(9) 0.0219(8) -0.0070(9)
    O2 0.0588(12) 0.0806(14) 0.0393(9) 0.0107(10) 0.0099(8) 0.0124(9)
    O1 0.0302(8) 0.0679(11) 0.0580(10) -0.0010(8) -0.0014(7) 0.0209(9)
    O4 0.0311(9) 0.0854(14) 0.0537(10) -0.0024(9) 0.0062(7) 0.0030(10)
    C8 0.0313(11) 0.0469(14) 0.0387(11) -0.0043(10) 0.0050(9) -0.0018(11)
    C13 0.0301(10) 0.0406(12) 0.0347(10) -0.0029(9) 0.0028(8) 0.0021(10)
    C5 0.0411(12) 0.0431(12) 0.0384(11) -0.0027(10) 0.0139(10) -0.0068(10)
    C4 0.0324(11) 0.0482(13) 0.0413(12) -0.0019(10) 0.0072(9) -0.0078(10)
    C10 0.0324(11) 0.0512(14) 0.0398(12) -0.0052(10) 0.0022(9) 0.0034(11)
    C7 0.0333(12) 0.0531(15) 0.0388(11) 0.0007(10) 0.0037(9) -0.0032(11)
    C15 0.0353(12) 0.0503(14) 0.0411(12) 0.0051(10) -0.0052(9) 0.0055(11)
    C16 0.0263(10) 0.0400(12) 0.0425(12) 0.0002(9) -0.0035(9) -0.0044(10)
    C14 0.0364(12) 0.0489(14) 0.0352(11) -0.0006(10) 0.0033(9) 0.0064(10)
    C6 0.0490(13) 0.0455(13) 0.0318(11) 0.0042(11) 0.0071(10) -0.0035(10)
    C9 0.0369(12) 0.0500(13) 0.0384(12) -0.0013(10) 0.0043(9) 0.0022(11)
    C11 0.0340(12) 0.0531(14) 0.0404(12) -0.0008(10) 0.0033(9) 0.0054(11)
    C12 0.0300(11) 0.0445(13) 0.0405(11) -0.0030(9) 0.0000(9) -0.0003(10)
    C3 0.0392(14) 0.0727(19) 0.0684(18) 0.0050(13) -0.0044(13) 0.0029(15)
    C1 0.070(2) 0.111(3) 0.0507(16) 0.024(2) 0.0007(15) 0.0221(18)
    C2 0.099(3) 0.076(2) 0.089(2) -0.034(2) 0.044(2) -0.0086(19)
_geom_special_details
;
 All esds (except the esd in the dihedral angle between two l.s. planes)
 are estimated using the full covariance matrix.  The cell esds are taken
 into account individually in the estimation of esds in distances, angles
 and torsion angles; correlations between esds in cell parameters are only
 used when they are defined by crystal symmetry.  An approximate (isotropic)
 treatment of cell esds is used for estimating esds involving l.s. planes.
;
loop_
    _geom_bond_atom_site_label_1
    _geom_bond_atom_site_label_2
    _geom_bond_site_symmetry_2
    _geom_bond_distance
    _geom_bond_publ_flag
    I1 C16 . 2.071(2) ?
    S1 C16 . 1.708(2) ?
    S1 C13 . 1.726(2) ?
    O3 C5 . 1.375(3) ?
    O3 C2 . 1.414(3) ?
    O2 C6 . 1.366(3) ?
    O2 C1 . 1.418(4) ?
    O1 C12 . 1.225(3) ?
    O4 C4 . 1.364(3) ?
    O4 C3 . 1.423(3) ?
    C8 C7 . 1.390(3) ?
    C8 C9 . 1.393(3) ?
    C8 C10 . 1.469(3) ?
    C13 C14 . 1.367(3) ?
    C13 C12 . 1.464(3) ?
    C5 C4 . 1.393(3) ?
    C5 C6 . 1.394(4) ?
    C4 C9 . 1.389(3) ?
    C10 C11 . 1.317(3) ?
    C10 H10 . 0.9300 ?
    C7 C6 . 1.386(3) ?
    C7 H7 . 0.9300 ?
    C15 C16 . 1.356(3) ?
    C15 C14 . 1.407(3) ?
    C15 H15 . 0.9300 ?
    C14 H14 . 0.9300 ?
    C9 H9 . 0.9300 ?
    C11 C12 . 1.473(3) ?
    C11 H11 . 0.9300 ?
    C3 H3A . 0.9600 ?
    C3 H3B . 0.9600 ?
    C3 H3C . 0.9600 ?
    C1 H1A . 0.9600 ?
    C1 H1B . 0.9600 ?
    C1 H1C . 0.9600 ?
    C2 H2A . 0.9600 ?
    C2 H2B . 0.9600 ?
    C2 H2C . 0.9600 ?
loop_
    _geom_angle_atom_site_label_1
    _geom_angle_atom_site_label_2
    _geom_angle_atom_site_label_3
    _geom_angle_site_symmetry_1
    _geom_angle_site_symmetry_3
    _geom_angle
    _geom_angle_publ_flag
    C16 S1 C13 . . 91.44(11) ?
    C5 O3 C2 . . 115.8(2) ?
    C6 O2 C1 . . 117.5(2) ?
    C4 O4 C3 . . 118.39(19) ?
    C7 C8 C9 . . 119.9(2) ?
    C7 C8 C10 . . 121.1(2) ?
    C9 C8 C10 . . 118.9(2) ?
    C14 C13 C12 . . 130.7(2) ?
    C14 C13 S1 . . 110.55(16) ?
    C12 C13 S1 . . 118.78(16) ?
    O3 C5 C4 . . 120.6(2) ?
    O3 C5 C6 . . 119.6(2) ?
    C4 C5 C6 . . 119.7(2) ?
    O4 C4 C9 . . 124.6(2) ?
    O4 C4 C5 . . 115.3(2) ?
    C9 C4 C5 . . 120.2(2) ?
    C11 C10 C8 . . 126.7(2) ?
    C11 C10 H10 . . 116.6 ?
    C8 C10 H10 . . 116.6 ?
    C6 C7 C8 . . 120.2(2) ?
    C6 C7 H7 . . 119.9 ?
    C8 C7 H7 . . 119.9 ?
    C16 C15 C14 . . 111.8(2) ?
    C16 C15 H15 . . 124.1 ?
    C14 C15 H15 . . 124.1 ?
    C15 C16 S1 . . 112.61(17) ?
    C15 C16 I1 . . 128.15(17) ?
    S1 C16 I1 . . 119.23(12) ?
    C13 C14 C15 . . 113.6(2) ?
    C13 C14 H14 . . 123.2 ?
    C15 C14 H14 . . 123.2 ?
    O2 C6 C7 . . 124.4(2) ?
    O2 C6 C5 . . 115.6(2) ?
    C7 C6 C5 . . 120.0(2) ?
    C4 C9 C8 . . 119.9(2) ?
    C4 C9 H9 . . 120.1 ?
    C8 C9 H9 . . 120.1 ?
    C10 C11 C12 . . 123.3(2) ?
    C10 C11 H11 . . 118.4 ?
    C12 C11 H11 . . 118.4 ?
    O1 C12 C13 . . 120.2(2) ?
    O1 C12 C11 . . 123.2(2) ?
    C13 C12 C11 . . 116.6(2) ?
    O4 C3 H3A . . 109.5 ?
    O4 C3 H3B . . 109.5 ?
    H3A C3 H3B . . 109.5 ?
    O4 C3 H3C . . 109.5 ?
    H3A C3 H3C . . 109.5 ?
    H3B C3 H3C . . 109.5 ?
    O2 C1 H1A . . 109.5 ?
    O2 C1 H1B . . 109.5 ?
    H1A C1 H1B . . 109.5 ?
    O2 C1 H1C . . 109.5 ?
    H1A C1 H1C . . 109.5 ?
    H1B C1 H1C . . 109.5 ?
    O3 C2 H2A . . 109.5 ?
    O3 C2 H2B . . 109.5 ?
    H2A C2 H2B . . 109.5 ?
    O3 C2 H2C . . 109.5 ?
    H2A C2 H2C . . 109.5 ?
    H2B C2 H2C . . 109.5 ?
loop_
    _geom_torsion_atom_site_label_1
    _geom_torsion_atom_site_label_2
    _geom_torsion_atom_site_label_3
    _geom_torsion_atom_site_label_4
    _geom_torsion_site_symmetry_1
    _geom_torsion_site_symmetry_2
    _geom_torsion_site_symmetry_3
    _geom_torsion_site_symmetry_4
    _geom_torsion
    _geom_torsion_publ_flag
    C16 S1 C13 C14 . . . . 0.39(18) ?
    C16 S1 C13 C12 . . . . 179.91(19) ?
    C2 O3 C5 C4 . . . . 84.7(3) ?
    C2 O3 C5 C6 . . . . -99.0(3) ?
    C3 O4 C4 C9 . . . . 1.2(4) ?
    C3 O4 C4 C5 . . . . -179.1(2) ?
    O3 C5 C4 O4 . . . . -6.1(3) ?
    C6 C5 C4 O4 . . . . 177.6(2) ?
    O3 C5 C4 C9 . . . . 173.6(2) ?
    C6 C5 C4 C9 . . . . -2.7(4) ?
    C7 C8 C10 C11 . . . . 11.7(4) ?
    C9 C8 C10 C11 . . . . -169.6(3) ?
    C9 C8 C7 C6 . . . . -0.8(4) ?
    C10 C8 C7 C6 . . . . 177.9(2) ?
    C14 C15 C16 S1 . . . . 0.3(3) ?
    C14 C15 C16 I1 . . . . 179.10(17) ?
    C13 S1 C16 C15 . . . . -0.38(19) ?
    C13 S1 C16 I1 . . . . -179.33(13) ?
    C12 C13 C14 C15 . . . . -179.8(2) ?
    S1 C13 C14 C15 . . . . -0.3(3) ?
    C16 C15 C14 C13 . . . . 0.0(3) ?
    C1 O2 C6 C7 . . . . 3.0(4) ?
    C1 O2 C6 C5 . . . . -176.2(3) ?
    C8 C7 C6 O2 . . . . -179.5(2) ?
    C8 C7 C6 C5 . . . . -0.3(4) ?
    O3 C5 C6 O2 . . . . 5.0(3) ?
    C4 C5 C6 O2 . . . . -178.7(2) ?
    O3 C5 C6 C7 . . . . -174.3(2) ?
    C4 C5 C6 C7 . . . . 2.0(4) ?
    O4 C4 C9 C8 . . . . -178.7(2) ?
    C5 C4 C9 C8 . . . . 1.6(4) ?
    C7 C8 C9 C4 . . . . 0.2(4) ?
    C10 C8 C9 C4 . . . . -178.6(2) ?
    C8 C10 C11 C12 . . . . -177.4(2) ?
    C14 C13 C12 O1 . . . . 177.4(2) ?
    S1 C13 C12 O1 . . . . -2.1(3) ?
    C14 C13 C12 C11 . . . . -2.2(4) ?
    S1 C13 C12 C11 . . . . 178.35(17) ?
    C10 C11 C12 O1 . . . . 0.1(4) ?
    C10 C11 C12 C13 . . . . 179.6(2) ?
loop_
    _geom_hbond_atom_site_label_D
    _geom_hbond_atom_site_label_H
    _geom_hbond_atom_site_label_A
    _geom_hbond_site_symmetry_A
    _geom_hbond_distance_DH
    _geom_hbond_distance_HA
    _geom_hbond_distance_DA
    _geom_hbond_angle_DHA
    C15 H15 O2 6_656 0.93 2.45 3.341(3) 159.4
_iucr_refine_instructions_details
;
TITL THIRU in Pbca
CELL  0.71073  17.2328   8.1885  23.7049   90.000   90.000   90.000
ZERR     8.00   0.0012   0.0006   0.0017    0.000    0.000    0.000
LATT   1
SYMM  1/2 - X, - Y, 1/2 + Z
SYMM  1/2 + X, 1/2 - Y, - Z
SYMM  - X, 1/2 + Y, 1/2 - Z
SFAC  C    H    O    S    I
UNIT  128  120  32   8    8
MERG   2
FMAP   2
PLAN   25
L.S.   10
BOND $H
ACTA
CONF
SIZE 0.20 0.25 0.30
WGHT    0.025500    1.745100
FVAR       0.04920
I1    5    0.772746    0.121958    0.038840    11.00000    0.02665    0.04840 =
         0.06536   -0.00160    0.00204   -0.00074
S1    4    0.586463    0.187508    0.028161    11.00000    0.02735    0.05115 =
         0.04301    0.01308    0.00085   -0.00008
O3    3    0.069598   -0.097914    0.248446    11.00000    0.05099    0.06705 =
         0.04469   -0.00700    0.02193   -0.01037
O2    3    0.217439   -0.150082    0.275900    11.00000    0.05879    0.08064 =
         0.03931    0.01243    0.00993    0.01066
O1    3    0.417605    0.243421    0.024597    11.00000    0.03017    0.06789 =
         0.05802    0.02092   -0.00144   -0.00100
O4    3    0.029688    0.018622    0.146879    11.00000    0.03113    0.08540 =
         0.05365    0.00303    0.00618   -0.00240
C8    1    0.242870    0.045748    0.137141    11.00000    0.03127    0.04694 =
         0.03870   -0.00182    0.00503   -0.00432
C13   1    0.516986    0.111149    0.073482    11.00000    0.03009    0.04057 =
         0.03468    0.00212    0.00276   -0.00293
C5    1    0.126452   -0.058794    0.210067    11.00000    0.04111    0.04315 =
         0.03838   -0.00679    0.01387   -0.00266
C4    1    0.107227    0.009618    0.158113    11.00000    0.03239    0.04824 =
         0.04134   -0.00779    0.00719   -0.00190
C10   1    0.303180    0.107360    0.098851    11.00000    0.03239    0.05123 =
         0.03983    0.00344    0.00225   -0.00517
AFIX  43
H10   2    0.286555    0.172077    0.068962    11.00000   -1.20000
AFIX   0
C7    1    0.262072   -0.026525    0.188307    11.00000    0.03331    0.05306 =
         0.03878   -0.00316    0.00371    0.00074
AFIX  43
H7    2    0.313919   -0.039707    0.198199    11.00000   -1.20000
AFIX   0
C15   1    0.631990    0.008093    0.109984    11.00000    0.03528    0.05025 =
         0.04109    0.00550   -0.00523    0.00510
AFIX  43
H15   2    0.663427   -0.050206    0.134708    11.00000   -1.20000
AFIX   0
C16   1    0.658901    0.093210    0.064976    11.00000    0.02633    0.04001 =
         0.04247   -0.00436   -0.00354    0.00015
C14   1    0.550739    0.018641    0.114755    11.00000    0.03642    0.04895 =
         0.03517    0.00637    0.00329   -0.00063
AFIX  43
H14   2    0.522692   -0.032426    0.143255    11.00000   -1.20000
AFIX   0
C6    1    0.204227   -0.079028    0.224645    11.00000    0.04903    0.04550 =
         0.03182   -0.00346    0.00713    0.00418
C9    1    0.165227    0.063668    0.121976    11.00000    0.03692    0.05003 =
         0.03836    0.00217    0.00431   -0.00125
AFIX  43
H9    2    0.152259    0.111751    0.087706    11.00000   -1.20000
AFIX   0
C11   1    0.378383    0.080389    0.102487    11.00000    0.03401    0.05313 =
         0.04040    0.00535    0.00331   -0.00075
AFIX  43
H11   2    0.396322    0.012442    0.131092    11.00000   -1.20000
AFIX   0
C12   1    0.435466    0.152459    0.063519    11.00000    0.03003    0.04454 =
         0.04051   -0.00034    0.00003   -0.00303
C3    1    0.005783    0.085057    0.094206    11.00000    0.03921    0.07266 =
         0.06843    0.00291   -0.00437    0.00499
AFIX 137
H3A   2    0.024673    0.194913    0.090826    11.00000   -1.50000
H3B   2   -0.049856    0.085205    0.092190    11.00000   -1.50000
H3C   2    0.026403    0.019875    0.064067    11.00000   -1.50000
AFIX   0
C1    1    0.295570   -0.164076    0.294050    11.00000    0.07007    0.11134 =
         0.05066    0.02208    0.00072    0.02379
AFIX 137
H1A   2    0.324011   -0.230182    0.267760    11.00000   -1.50000
H1B   2    0.297011   -0.214064    0.330667    11.00000   -1.50000
H1C   2    0.318579   -0.057456    0.296009    11.00000   -1.50000
AFIX   0
C2    1    0.034248   -0.252360    0.241229    11.00000    0.09940    0.07571 =
         0.08928   -0.00862    0.04436   -0.03391
AFIX 137
H2A   2    0.009933   -0.257154    0.204830    11.00000   -1.50000
H2B   2   -0.004133   -0.268438    0.270051    11.00000   -1.50000
H2C   2    0.072947   -0.336335    0.243906    11.00000   -1.50000
HKLF    4
REM  THIRU in Pbca
REM R1 =  0.0252 for   3263 Fo > 4sig(Fo)  and  0.0369 for all   4092 data
REM    202 parameters refined using      0 restraints
END
WGHT      0.0241      1.8536
REM Highest difference peak  0.448,  deepest hole -0.508,  1-sigma level  0.062
Q1    1   0.7764  0.0360  0.0605  11.00000  0.05    0.45
Q2    1   0.7769  0.0836  0.0716  11.00000  0.05    0.44
Q3    1   0.5420  0.1425  0.0481  11.00000  0.05    0.29
Q4    1   0.2735  0.0684  0.1188  11.00000  0.05    0.28
Q5    1   0.7758  0.2476  0.0331  11.00000  0.05    0.27
Q6    1   0.2589  0.0615  0.1704  11.00000  0.05    0.26
Q7    1   0.2246 -0.0016  0.2137  11.00000  0.05    0.25
Q8    1   0.1035 -0.0801  0.2217  11.00000  0.05    0.25
Q9    1   0.1605 -0.0185  0.2227  11.00000  0.05    0.25
Q10   1   0.5916  0.0126  0.1115  11.00000  0.05    0.24
Q11   1   0.1287 -0.0614  0.1814  11.00000  0.05    0.24
Q12   1   0.4054  0.1192  0.0848  11.00000  0.05    0.24
Q13   1   0.1185 -0.0049  0.1916  11.00000  0.05    0.24
Q14   1   0.2250 -0.0908  0.2009  11.00000  0.05    0.24
Q15   1   0.1596 -0.0969  0.2164  11.00000  0.05    0.23
Q16   1   0.5355  0.0715  0.0932  11.00000  0.05    0.22
Q17   1   0.0860 -0.2822  0.2691  11.00000  0.05    0.22
Q18   1   0.2113 -0.0824  0.2475  11.00000  0.05    0.21
Q19   1   0.0511 -0.3666  0.2198  11.00000  0.05    0.21
Q20   1   0.0375  0.1254  0.1479  11.00000  0.05    0.21
Q21   1   0.4207  0.1612  0.0312  11.00000  0.05    0.20
Q22   1   0.6266  0.1474  0.0486  11.00000  0.05    0.20
Q23   1   0.6624  0.0329  0.1368  11.00000  0.05    0.19
Q24   1   0.4777  0.1587  0.0839  11.00000  0.05    0.18
Q25   1   0.1035 -0.1476  0.2623  11.00000  0.05    0.18
;
