# Supplementary material for: (E)-1-(5-Iodo­thio­phen-2-yl)-3-(3,4,5-trimeth­oxy­phen­yl)prop-2-en-1-one
Source: Acta Crystallogr Sect E Struct Rep Online. 2012 Sep 12;68(Pt 10):o2921. doi: 10.1107/S1600536812038226 (PMC3470267; doi:10.1107/S1600536812038226)
Supplement: Supplementary file 2 [file e-68-o2921-Isup2.hkl]

#
# h,k,l, Fc-squared, Fo-squared, sigma(Fo-squared) and status flag
#
data_I
_shelx_title ' THIRU in Pbca'
_shelx_refln_list_code          4
_shelx_F_calc_maximum      648.03
_exptl_crystal_F_000      1696.00
_reflns_d_resolution_high  0.7509
 
loop_
 _symmetry_equiv_pos_as_xyz
 'x, y, z'
 '-x+1/2, -y, z+1/2'
 'x+1/2, -y+1/2, -z'
 '-x, y+1/2, -z+1/2'
 '-x, -y, -z'
 'x-1/2, y, -z-1/2'
 '-x-1/2, y-1/2, z'
 'x, -y-1/2, z-1/2'
 
_cell_length_a    17.2328
_cell_length_b     8.1885
_cell_length_c    23.7049
_cell_angle_alpha  90.000
_cell_angle_beta   90.000
_cell_angle_gamma  90.000
 
_shelx_F_squared_multiplier     1.000
 
loop_
 _refln_index_h
 _refln_index_k
 _refln_index_l
 _refln_F_squared_calc
 _refln_F_squared_meas
 _refln_F_squared_sigma
 _refln_observed_status
   2   0   0    79802.30    79393.95   1218.90 o
   4   0   0   109741.57   110436.73   1685.80 o
   6   0   0   100908.03   103263.80   1504.00 o
   8   0   0     7432.51     7759.66    152.88 o
  10   0   0       93.18       61.98     16.53 o
  12   0   0       27.11       45.45     20.66 o
  14   0   0    10210.49    10209.86    218.99 o
  16   0   0    12613.66    13490.57    280.97 o
  18   0   0     4513.21     4355.00    140.48 o
  20   0   0    10904.73    11106.48    268.57 o
   2   1   0    10118.39    10449.15     64.74 o
   4   1   0     9839.80     9831.74     90.70 o
   6   1   0    49439.23    50204.06    368.55 o
   8   1   0    40081.81    42828.73    318.84 o
  10   1   0    34093.84    34146.91    384.13 o
  12   1   0    30678.45    31406.66    301.20 o
  14   1   0     2174.44     2275.43     61.15 o
  16   1   0     6514.76     6459.53    121.22 o
  18   1   0     3583.80     3694.98    188.00 o
  20   1   0        5.80       12.40     37.19 o
  22   1   0        0.04      -12.40     33.05 o
   0   2   0    35126.86    36644.88    561.79 o
   2   2   0     5271.94     5779.24     40.78 o
   4   2   0      776.54      904.93     15.29 o
   6   2   0     6525.70     6954.07     68.32 o
   8   2   0    10090.60    11036.29    118.22 o
  10   2   0     4845.98     4957.12     70.39 o
  12   2   0     3483.17     3630.05     74.12 o
  14   2   0     1579.53     1549.69     78.51 o
  16   2   0     1052.01      954.23     46.47 o
  18   2   0      906.98      967.18     84.70 o
  20   2   0        8.61       78.51     41.32 o
  22   2   0      232.42      239.65     57.85 o
   2   3   0     8038.53     7865.33     66.42 o
   4   3   0    15000.51    15368.76    135.70 o
   6   3   0    16104.40    15926.79    137.80 o
   8   3   0    59270.50    61605.46    522.43 o
  10   3   0    20470.88    20389.82    204.61 o
  12   3   0    17777.75    18041.96    188.75 o
  14   3   0     1852.91     1867.26     45.52 o
  16   3   0     2712.14     2827.98    132.22 o
  18   3   0     1682.10     1599.51     58.57 o
  20   3   0      507.56      425.58     66.11 o
  22   3   0       91.81       90.90     49.58 o
   0   4   0    54671.07    54903.66    600.50 o
   2   4   0    80339.90    79947.42    657.75 o
   4   4   0    45085.91    44820.10    416.19 o
   6   4   0    10279.41     9735.72    100.67 o
   8   4   0     1979.17     1887.13     34.41 o
  10   4   0        7.87       19.54     11.45 o
  12   4   0      289.08      306.71     49.58 o
  14   4   0     8185.66     7906.54    138.20 o
  16   4   0     3921.62     4013.32     95.23 o
  18   4   0     7486.78     7793.99    227.25 o
  20   4   0     4677.01     4412.84    173.54 o
   2   5   0      303.90      306.77     17.00 o
   4   5   0     9899.74     9556.87    117.47 o
   6   5   0    13867.31    13565.63    178.06 o
   8   5   0     5449.07     5089.81     72.34 o
  10   5   0     9784.18     9233.19    150.27 o
  12   5   0    11099.12    10610.07    204.53 o
  14   5   0     4466.53     4469.77    202.46 o
  16   5   0     4909.44     4687.05    157.01 o
  18   5   0      951.82      863.56     82.64 o
  20   5   0       10.00      -20.66     41.32 o
   0   6   0      509.67      461.20     31.74 o
   2   6   0      495.00      488.65     33.99 o
   4   6   0      284.64      240.49     25.64 o
   6   6   0     1611.31     1525.45     45.20 o
   8   6   0       69.71       71.07     21.77 o
  10   6   0       21.35       33.05     28.92 o
  12   6   0        0.29       -4.13     41.32 o
  14   6   0       92.61       73.00     25.81 o
  16   6   0        7.76      -16.53     37.19 o
  18   6   0      181.53      210.73     57.85 o
   2   7   0     5203.45     5373.25     72.42 o
   4   7   0      334.62      386.77     33.50 o
   6   7   0     6767.26     6991.37    108.02 o
   8   7   0    12415.28    12250.80    192.83 o
  10   7   0     2938.35     3024.53     85.86 o
  12   7   0     3802.06     3967.36    101.14 o
  14   7   0     3524.05     3805.46    157.01 o
  16   7   0      933.53     1082.55     95.03 o
   0   8   0     6272.55     6125.01    119.96 o
   2   8   0     5476.86     5309.21     93.97 o
   4   8   0     7727.22     7592.75    118.93 o
   6   8   0     1626.26     1531.89     88.84 o
   8   8   0     1065.97     1084.33     56.92 o
  10   8   0      287.21      322.76     37.65 o
  12   8   0      625.70      681.76     74.37 o
  14   8   0      321.99      305.76     61.98 o
   2   9   0      367.67      452.74     31.55 o
   4   9   0       46.77       59.56     22.80 o
   6   9   0      555.10      628.48     46.75 o
   8   9   0     1180.49     1375.91     99.16 o
  10   9   0       96.80      115.69     53.71 o
  12   9   0      651.53      578.46     78.51 o
   0  10   0      410.77      413.19     70.24 o
   2  10   0        0.70      -12.40     32.14 o
   6  10   0        8.87      -20.66     41.32 o
   8  10   0        0.88       -4.13     41.32 o
   1   1   1     1648.17     1772.81     10.41 o
   2   1   1    25532.09    26298.16    132.12 o
   3   1   1     2149.85     2221.12     15.38 o
   4   1   1     9575.85     9813.27     56.47 o
   5   1   1    45615.39    46461.29    268.70 o
   6   1   1      131.45      151.64      7.65 o
   7   1   1    18087.67    18503.84    109.31 o
   8   1   1     6506.99     6819.78     40.92 o
   9   1   1    34633.91    35355.93    205.87 o
  10   1   1       78.23       26.25      9.67 o
  11   1   1    22956.62    23239.97    176.59 o
  12   1   1     1252.30     1245.76     27.57 o
  13   1   1    13170.42    13111.62    128.49 o
  14   1   1      261.36      255.79     17.47 o
  15   1   1    12386.97    12279.37    127.96 o
  16   1   1      594.45      607.74     28.92 o
  17   1   1     4678.15     4699.70     73.75 o
  18   1   1      174.05      179.75     21.12 o
  19   1   1      534.55      555.13     47.09 o
  20   1   1      178.29      223.43     35.06 o
  21   1   1       32.95       -3.70     30.99 o
  22   1   1       41.18       -4.57     27.64 o
   0   2   1     4386.11     4338.97     44.42 o
   1   2   1    92892.55    91993.05    576.04 o
   2   2   1      275.48      300.60      7.90 o
   3   2   1    53436.75    53570.74    259.19 o
   4   2   1     2123.98     2220.80     38.01 o
   5   2   1    51745.25    52039.78    251.79 o
   6   2   1       29.32       69.81      8.87 o
   7   2   1    27767.39    27578.46    155.55 o
   8   2   1     3510.42     3560.39     36.08 o
   9   2   1     2559.90     2704.59     29.46 o
  10   2   1      561.49      613.00     15.48 o
  11   2   1      258.64      267.12     13.96 o
  12   2   1      580.10      614.94     44.55 o
  13   2   1      197.14      248.46     14.42 o
  14   2   1       51.67       86.57     11.50 o
  15   2   1    13638.19    13039.94    118.72 o
  16   2   1      497.02      551.36     23.12 o
  17   2   1     9248.35     9285.38    110.03 o
  18   2   1      515.59      532.34     45.61 o
  19   2   1     5463.30     5506.16     94.24 o
  20   2   1      268.99      329.93     26.57 o
  21   2   1     8597.26     8641.70    172.30 o
  22   2   1      277.51      275.54     59.91 o
   1   3   1     6009.17     6257.28     37.42 o
   2   3   1     5163.91     5512.05     33.73 o
   3   3   1     8164.22     8128.05     47.14 o
   4   3   1        8.15       35.10      4.13 o
   5   3   1    24053.80    23899.84    140.55 o
   6   3   1      757.93      767.51     11.98 o
   7   3   1     5229.38     5083.75     40.82 o
   8   3   1       53.34       95.97      8.97 o
   9   3   1    15143.43    14874.50     96.58 o
  10   3   1     2315.66     2401.86     32.40 o
  11   3   1    30963.18    29873.53    221.66 o
  12   3   1      148.56      191.81     15.40 o
  13   3   1     4967.67     4995.63     53.96 o
  14   3   1       57.02       75.33     12.57 o
  15   3   1     3367.32     3307.21     50.44 o
  16   3   1      456.86      403.55     23.82 o
  17   3   1     5935.36     5705.46     81.18 o
  18   3   1       28.70       50.48     15.75 o
  19   3   1      163.01      143.16     18.02 o
  20   3   1        0.06      -21.87     24.71 o
  21   3   1       94.28      119.82     35.06 o
  22   3   1        0.40      -37.19     37.19 o
   0   4   1      440.04      438.87     16.62 o
   1   4   1      267.08      246.84      8.55 o
   2   4   1      566.49      608.69     15.47 o
   3   4   1     3823.70     3650.44     35.13 o
   4   4   1      992.17     1041.01     18.75 o
   5   4   1       14.27        6.93      6.41 o
   6   4   1     1259.93     1345.53     22.95 o
   7   4   1     1060.59     1071.04     16.77 o
   8   4   1      391.87      420.98     12.73 o
   9   4   1     1342.43     1288.21     23.05 o
  10   4   1        0.54        2.30      8.62 o
  11   4   1        3.51       -4.50      7.96 o
  12   4   1        0.62        7.63      9.28 o
  13   4   1     1902.00     1880.17     41.71 o
  14   4   1      102.85      126.21     17.10 o
  15   4   1      168.82      162.45     17.73 o
  16   4   1       86.63       95.78     20.28 o
  17   4   1      176.94      208.33     19.88 o
  18   4   1       90.46      145.76     29.22 o
  19   4   1      514.47      496.26     46.75 o
  20   4   1        7.22       18.50     33.50 o
  21   4   1      137.01      167.86     39.36 o
   1   5   1     2458.43     2232.39     25.99 o
   2   5   1      224.70      212.72      8.87 o
   3   5   1     3051.39     2967.39     30.51 o
   4   5   1        5.30       22.73      8.43 o
   5   5   1     1588.66     1500.86     27.74 o
   6   5   1       17.61       13.16     10.22 o
   7   5   1    21323.57    20565.31    168.31 o
   8   5   1      620.54      648.10     22.91 o
   9   5   1    12123.03    11682.14    124.65 o
  10   5   1     1608.97     1571.85     44.13 o
  11   5   1     6320.77     6222.23     83.45 o
  12   5   1       11.67       60.04     16.14 o
  13   5   1    12843.08    12557.15    157.93 o
  14   5   1       52.13       56.87     17.47 o
  15   5   1     3513.46     3461.99     62.69 o
  16   5   1      299.81      340.83     24.42 o
  17   5   1      861.63      927.62     35.40 o
  18   5   1        2.03       38.17     30.57 o
  19   5   1     1054.90     1167.13    126.02 o
  20   5   1      116.21      109.28     66.11 o
   0   6   1      547.47      516.24     23.73 o
   1   6   1    19242.61    19188.87    122.61 o
   2   6   1     2010.11     2012.57     28.56 o
   3   6   1    25350.68    25378.20    155.88 o
   4   6   1      895.14      826.59     24.57 o
   5   6   1     9073.86     8748.44     83.60 o
   6   6   1       30.38       23.19     12.56 o
   7   6   1     3088.32     3044.94     59.06 o
   8   6   1      512.14      472.61     24.22 o
   9   6   1     4396.99     4422.26     68.48 o
  10   6   1        7.36      -13.31     13.31 o
  11   6   1       24.00       44.65     14.90 o
  12   6   1      123.48      125.97     22.66 o
  13   6   1      280.55      272.88     22.25 o
  14   6   1      167.64      164.83     20.45 o
  15   6   1     1345.35     1328.01     40.59 o
  16   6   1       35.38       18.49     19.26 o
  17   6   1     2864.44     2892.60     99.34 o
  18   6   1      173.99      194.87     39.36 o
  19   6   1     3704.12     3965.47    161.14 o
   1   7   1      107.08       84.64      9.78 o
   2   7   1       85.72       77.88      9.72 o
   3   7   1     1137.58     1154.30     22.99 o
   4   7   1      375.64      365.22     18.40 o
   5   7   1      627.58      612.77     23.37 o
   6   7   1      305.55      307.93     22.10 o
   7   7   1     3057.22     2953.66     57.25 o
   8   7   1      184.61      262.99     28.63 o
   9   7   1     3521.73     3500.43     65.43 o
  10   7   1        1.97       10.37     22.66 o
  11   7   1     1377.26     1367.27     42.61 o
  12   7   1      281.81      287.65     25.13 o
  13   7   1     1637.92     1702.79     48.17 o
  14   7   1      177.51      198.89     42.29 o
  15   7   1     1783.46     1867.58     81.65 o
  16   7   1        2.10       45.45     32.14 o
  17   7   1      111.18      188.90     53.71 o
   0   8   1       10.47       -1.04     16.44 o
   1   8   1      245.22      198.91     15.57 o
   2   8   1      206.36      217.76     16.81 o
   3   8   1      113.87       53.94     18.14 o
   4   8   1       21.61       14.64     22.48 o
   5   8   1      151.02       98.90     17.38 o
   6   8   1       45.27       12.40     16.53 o
   7   8   1        0.22       -9.64     15.39 o
   8   8   1       86.23       95.14     19.54 o
   9   8   1       27.54       23.86     17.60 o
  10   8   1       17.77      -11.80     15.75 o
  11   8   1       29.28       40.60     17.85 o
  12   8   1        0.03       -8.26     24.71 o
  13   8   1        4.67      -26.30     26.30 o
  14   8   1        1.28       -6.20     29.22 o
  15   8   1      103.63      110.01     43.38 o
   1   9   1       23.97       10.88     15.29 o
   2   9   1        8.31       15.27     13.76 o
   3   9   1      245.60      260.79     19.98 o
   4   9   1      311.37      302.16     22.41 o
   5   9   1      347.44      362.03     29.82 o
   6   9   1       89.88       82.64     20.66 o
   7   9   1     2322.86     2359.31     58.29 o
   8   9   1      164.73      195.39     29.98 o
   9   9   1     1681.84     1844.26     77.38 o
  10   9   1      110.09       59.91     35.06 o
  11   9   1     1097.49     1129.64     92.97 o
  12   9   1      119.16      123.96     39.36 o
   0  10   1      254.40      299.43     42.29 o
   1  10   1     1639.80     1676.02     56.22 o
   2  10   1       75.82      102.85     30.15 o
   3  10   1     1966.46     1969.20     84.73 o
   4  10   1       93.95       74.37     45.45 o
   5  10   1      858.36     1037.31     72.31 o
   6  10   1       34.61       20.66     29.22 o
   7  10   1      247.29      232.13     39.36 o
   8  10   1        1.07       35.12     35.12 o
   9  10   1      419.60      480.96     48.14 o
   0   0   2    88319.74    68911.40   1053.63 o
   1   0   2     2810.91     3150.48     27.33 o
   2   0   2    22926.10    23358.12    188.51 o
   3   0   2    21700.54    22297.76    155.92 o
   4   0   2    15230.51    15571.66    109.64 o
   5   0   2     6444.17     6822.13     65.66 o
   6   0   2    52436.19    54418.09   1000.50 o
   7   0   2     2240.87     1892.49     27.03 o
   8   0   2     6892.42     7018.29     74.13 o
   9   0   2        4.16       40.74      9.92 o
  10   0   2        3.21       28.92     11.69 o
  11   0   2      512.17      519.66     21.20 o
  12   0   2     6155.64     6142.50     82.54 o
  13   0   2     2826.76     2944.13     53.82 o
  14   0   2     6363.52     6490.74    113.83 o
  15   0   2     5704.10     5493.23    173.54 o
  16   0   2    12315.47    12205.69    184.00 o
  17   0   2     3452.34     3584.33     89.08 o
  18   0   2     3678.37     3719.23     92.00 o
  19   0   2     1489.96     1422.86    107.43 o
  20   0   2     7175.12     7078.86    141.68 o
  21   0   2     2733.07     3008.00    132.22 o
  22   0   2     7416.58     7288.63    218.99 o
   1   1   2     6453.46     6713.68     36.70 o
   2   1   2      691.87      798.45      7.89 o
   3   1   2       55.33       76.13      2.30 o
   4   1   2    30694.62    31539.58    152.03 o
   5   1   2    11912.93    12368.40     67.15 o
   6   1   2    14759.61    15175.95    103.62 o
   7   1   2      933.17      914.80     11.88 o
   8   1   2    18030.13    18050.41    150.67 o
   9   1   2     6583.03     6492.32     43.13 o
  10   1   2    19527.18    19125.84    109.50 o
  11   1   2     8415.40     8499.27     74.84 o
  12   1   2    17038.33    17067.62    139.23 o
  13   1   2     3412.94     3496.22     54.60 o
  14   1   2     3368.24     3318.29     54.10 o
  15   1   2     3346.85     3345.76     84.40 o
  16   1   2     6986.11     6804.69     88.16 o
  17   1   2     1898.21     1889.47     46.31 o
  18   1   2     2571.25     2556.89     54.60 o
  19   1   2       46.75       48.63     19.79 o
  20   1   2       32.89       42.70     16.23 o
  21   1   2       36.57       46.69     70.24 o
  22   1   2       79.53       47.33     31.74 o
   0   2   2    12446.05    13183.53     82.77 o
   1   2   2     9616.86    10001.12     47.62 o
   2   2   2      838.84      913.44     12.35 o
   3   2   2      931.75     1010.99     12.05 o
   4   2   2     7316.92     7422.32     43.42 o
   5   2   2      567.61      637.06      8.98 o
   6   2   2    16341.09    17153.25     89.73 o
   7   2   2     1366.57     1624.96     23.43 o
   8   2   2      653.53      615.01     11.63 o
   9   2   2      105.83      146.11      6.98 o
  10   2   2      843.01      847.11     16.67 o
  11   2   2      664.47      686.36     17.87 o
  12   2   2     2777.68     2717.09     38.64 o
  13   2   2     2199.61     2254.86     35.99 o
  14   2   2       30.33       67.26     18.07 o
  15   2   2       10.65       37.15     12.34 o
  16   2   2       45.33       23.50     13.65 o
  17   2   2        0.63       34.22     16.11 o
  18   2   2      996.26      928.71     33.13 o
  19   2   2       43.43       30.75     18.46 o
  20   2   2       24.87       24.79     19.48 o
  21   2   2        4.98       49.94     39.25 o
  22   2   2       39.50       -2.48     28.78 o
   1   3   2      364.96      272.59      6.62 o
   2   3   2       76.82      145.93      5.05 o
   3   3   2        3.47       11.65      5.60 o
   4   3   2     8461.15     8289.34     54.37 o
   5   3   2     5087.67     5117.16     35.55 o
   6   3   2    14041.42    13563.57     72.43 o
   7   3   2     6636.69     6757.09     44.64 o
   8   3   2    15995.88    15889.81     93.57 o
   9   3   2     5471.74     5521.55     44.20 o
  10   3   2    19548.61    18788.19    125.45 o
  11   3   2     2058.37     2137.97     31.59 o
  12   3   2     8806.83     8645.92     76.45 o
  13   3   2     7809.75     7675.78     80.37 o
  14   3   2     7578.24     7586.31     81.11 o
  15   3   2     4143.22     4068.59     55.75 o
  16   3   2     5814.79     5591.46     78.47 o
  17   3   2      641.18      664.83     35.78 o
  18   3   2      889.57      942.47     32.54 o
  19   3   2      310.33      272.99     24.45 o
  20   3   2      903.44      919.48     59.84 o
  21   3   2       94.82      140.81     36.43 o
  22   3   2        5.55      -26.30     26.30 o
   0   4   2    49157.18    48521.74    335.17 o
   1   4   2    15184.39    15062.22     83.67 o
   2   4   2    33127.59    32440.64    156.95 o
   3   4   2    12505.33    12793.03     70.40 o
   4   4   2    37678.28    37546.66    216.73 o
   5   4   2    11344.54    11236.45     83.34 o
   6   4   2     5958.24     5739.34     46.35 o
   7   4   2     3917.43     3914.03     33.66 o
   8   4   2    10891.68    10832.96     75.83 o
   9   4   2     1860.37     1845.58     29.36 o
  10   4   2     1472.19     1409.51     28.75 o
  11   4   2       67.36       57.29     10.72 o
  12   4   2      473.20      478.38     19.82 o
  13   4   2      554.20      590.55     30.19 o
  14   4   2      579.84      579.77     26.46 o
  15   4   2     1999.58     1930.54     53.08 o
  16   4   2     3594.39     3458.06     60.75 o
  17   4   2     1961.32     1947.12     45.21 o
  18   4   2     5272.29     5176.41     77.69 o
  19   4   2     1214.69     1352.31     54.26 o
  20   4   2     3305.53     3280.23    106.61 o
  21   4   2      823.54      841.05    115.69 o
   1   5   2       75.24       92.76      6.47 o
   2   5   2      393.47      384.39     11.30 o
   3   5   2     1155.98     1177.87     18.33 o
   4   5   2     4981.02     4747.60     42.43 o
   5   5   2       97.03       90.91     13.64 o
   6   5   2     5880.34     5716.98     65.70 o
   7   5   2     1250.96     1304.29     30.50 o
   8   5   2     1939.24     1894.74     32.23 o
   9   5   2     2163.98     2213.88     37.84 o
  10   5   2     8518.89     8116.43     93.24 o
  11   5   2     2636.63     2572.82     49.91 o
  12   5   2     5192.61     5053.43     74.12 o
  13   5   2      349.21      425.16     33.52 o
  14   5   2      566.58      606.72     28.93 o
  15   5   2      171.43      231.24     20.79 o
  16   5   2     1914.94     1875.59     45.88 o
  17   5   2      170.42      185.96     20.45 o
  18   5   2      639.68      672.20     52.59 o
  19   5   2       39.69       66.11     35.06 o
  20   5   2        3.35      -28.78     28.78 o
   0   6   2        4.88      -11.22     11.22 o
   1   6   2      227.05      253.44     12.96 o
   2   6   2     1650.48     1667.52     26.48 o
   3   6   2      208.88      224.48     12.22 o
   4   6   2      708.85      648.11     19.31 o
   5   6   2      318.61      272.28     22.35 o
   6   6   2      307.23      281.41     17.96 o
   7   6   2        4.01        6.56     11.39 o
   8   6   2      576.15      579.68     26.37 o
   9   6   2      111.82      101.77     15.93 o
  10   6   2        3.13      -12.13     12.13 o
  11   6   2       25.09       -9.05     12.54 o
  12   6   2       37.16       16.62     15.51 o
  13   6   2      115.18       96.43     17.99 o
  14   6   2        5.40        2.18     15.21 o
  15   6   2       27.43       28.89     16.77 o
  16   6   2       65.01       68.54     20.85 o
  17   6   2      148.59      130.05     37.19 o
  18   6   2      257.82      309.58     45.22 o
  19   6   2       40.52       49.58     35.06 o
   1   7   2        4.36       -2.50      7.21 o
   2   7   2     1598.94     1568.48     26.03 o
   3   7   2      104.51      106.98     11.56 o
   4   7   2      722.05      727.22     24.14 o
   5   7   2       28.11       17.35     12.93 o
   6   7   2     1558.04     1546.10     40.77 o
   7   7   2     1626.95     1666.03     44.30 o
   8   7   2     8650.25     8505.02    107.40 o
   9   7   2      820.43      876.65     45.72 o
  10   7   2     1950.76     1881.88     48.12 o
  11   7   2      975.85     1067.60     43.54 o
  12   7   2     2350.88     2349.09     54.60 o
  13   7   2      851.79      881.58     37.10 o
  14   7   2     2527.16     2413.47     87.65 o
  15   7   2      114.63      169.36     39.36 o
  16   7   2      441.97      409.22     46.75 o
  17   7   2      139.07      160.99     39.36 o
   0   8   2     4600.73     4752.47     86.48 o
   1   8   2     2203.31     2248.27     46.78 o
   2   8   2     7338.67     7649.80     74.91 o
   3   8   2     1864.37     1870.98     35.65 o
   4   8   2     4914.48     4973.16     65.19 o
   5   8   2      425.08      409.59     32.96 o
   6   8   2      778.99      768.25     34.57 o
   7   8   2      212.51      203.38     23.04 o
   8   8   2     1049.04     1093.99     40.09 o
   9   8   2      816.19      796.64     35.51 o
  10   8   2      239.86      217.51     32.97 o
  11   8   2        2.33       -9.17     16.33 o
  12   8   2      531.51      487.60     43.83 o
  13   8   2      164.15      164.35     36.43 o
  14   8   2      480.39      519.78     51.07 o
  15   8   2       42.02       24.79     31.74 o
   1   9   2       27.33       15.91     14.95 o
   2   9   2      941.31      985.24     34.59 o
   3   9   2      269.43      290.80     22.25 o
   4   9   2       30.28        1.03     16.53 o
   5   9   2       42.59       41.32     18.25 o
   6   9   2      591.90      582.24     32.41 o
   7   9   2      220.11      284.60     27.33 o
   8   9   2     1536.47     1727.69     61.20 o
   9   9   2      460.07      527.21     49.67 o
  10   9   2      135.96      137.95     36.43 o
  11   9   2      108.42      156.79     36.43 o
  12   9   2      580.76      600.75     53.99 o
   0  10   2      355.20      365.91     46.75 o
   1  10   2      143.95      137.06     31.75 o
   2  10   2       58.15       90.90     53.71 o
   3  10   2        4.83       31.87     29.75 o
   4  10   2       14.53       33.05     41.32 o
   5  10   2       31.21      -24.79     41.32 o
   6  10   2        4.50      -26.86     26.86 o
   7  10   2        6.32       16.53     29.22 o
   8  10   2       49.25       30.99     32.14 o
   9  10   2       33.61       30.10     49.58 o
   1   1   3     8428.73     9099.81     63.70 o
   2   1   3     1358.91     1391.22     14.14 o
   3   1   3     5541.26     5739.48     36.10 o
   4   1   3     9774.49    10226.56     61.08 o
   5   1   3    16111.39    16206.83     87.34 o
   6   1   3    14087.03    14509.94     83.99 o
   7   1   3    18082.25    19012.51    108.16 o
   8   1   3    46421.13    50047.05    247.80 o
   9   1   3    15453.99    15343.50    123.59 o
  10   1   3    10199.50    10342.84    100.20 o
  11   1   3    22302.71    21990.81    135.85 o
  12   1   3    11579.41    11947.75    104.38 o
  13   1   3     9436.64     9413.69    100.51 o
  14   1   3      334.31      345.43     16.38 o
  15   1   3     2493.26     2525.35     48.38 o
  16   1   3     1566.37     1594.46     41.55 o
  17   1   3     4210.97     4059.91     67.99 o
  18   1   3     1245.02     1279.77     36.38 o
  19   1   3      488.85      509.28     24.49 o
  20   1   3       33.38       44.04     16.70 o
  21   1   3      229.23      267.11     39.36 o
  22   1   3       43.09       28.92     41.32 o
   0   2   3   419942.03   403299.06   2744.00 o
   1   2   3   116788.80   114530.14    664.29 o
   2   2   3    46568.33    47170.19    229.22 o
   3   2   3    40572.96    40879.32    222.67 o
   4   2   3    38041.28    39236.63    228.03 o
   5   2   3    32297.81    32468.28    168.81 o
   6   2   3    15395.81    15055.83     83.76 o
   7   2   3    13207.81    12893.65     74.05 o
   8   2   3     1506.24     1557.97     17.82 o
   9   2   3      398.87      412.19     10.89 o
  10   2   3      102.20      101.13      7.14 o
  11   2   3        0.07       17.66      5.90 o
  12   2   3       70.69      138.49     18.39 o
  13   2   3        6.90       33.05     11.16 o
  14   2   3     6485.51     6385.21     68.68 o
  15   2   3     7586.37     7360.85     88.60 o
  16   2   3     2941.21     3131.94     53.26 o
  17   2   3     4907.25     4848.50     83.49 o
  18   2   3     3411.52     3491.58     58.02 o
  19   2   3     2987.64     3048.86     88.52 o
  20   2   3     3574.64     3545.58     66.54 o
  21   2   3     4518.17     4464.94    119.68 o
  22   2   3     1344.59     1230.30     68.61 o
   1   3   3      463.66      482.00      7.89 o
   2   3   3     4567.21     4608.02     31.41 o
   3   3   3     2246.09     2280.54     20.88 o
   4   3   3     5684.43     5654.47     42.82 o
   5   3   3    17175.15    16767.26     95.48 o
   6   3   3    17178.83    16843.89     87.05 o
   7   3   3     1959.39     1831.40     17.93 o
   8   3   3     6103.26     6343.01     41.30 o
   9   3   3    12115.75    11953.80     91.58 o
  10   3   3    11615.28    11347.62     77.02 o
  11   3   3    14688.34    14229.91    105.31 o
  12   3   3    10992.71    11015.60    112.41 o
  13   3   3     1272.71     1270.83     31.97 o
  14   3   3     1117.54     1177.26     31.67 o
  15   3   3     4432.54     4289.59     68.25 o
  16   3   3     2956.69     2874.25     46.91 o
  17   3   3     2641.49     2627.62     50.72 o
  18   3   3     1056.15     1035.41     32.67 o
  19   3   3       39.31       25.09     14.16 o
  20   3   3       10.99        1.30     13.92 o
  21   3   3       40.35       47.52     32.14 o
   0   4   3     8853.36     9783.15     83.83 o
   1   4   3      225.65      189.37      8.22 o
   2   4   3      255.04      333.76     14.29 o
   3   4   3     1830.02     1877.75     20.18 o
   4   4   3       76.27       46.03     18.01 o
   5   4   3      147.24      144.02      8.82 o
   6   4   3     1892.81     1808.43     20.97 o
   7   4   3      860.86      811.09     18.15 o
   8   4   3      945.48      938.50     16.71 o
   9   4   3     2435.45     2332.32     32.75 o
  10   4   3      649.45      637.85     20.37 o
  11   4   3       15.05       15.06      9.28 o
  12   4   3      248.99      248.37     15.37 o
  13   4   3        0.53       -9.28      9.28 o
  14   4   3       23.10       11.44     12.82 o
  15   4   3      354.54      364.24     21.86 o
  16   4   3      270.68      228.37     19.63 o
  17   4   3       96.93      113.09     26.24 o
  18   4   3      286.89      381.93     36.98 o
  19   4   3      392.97      489.55     41.37 o
  20   4   3        1.43        8.08     33.50 o
  21   4   3      156.81      191.59     40.90 o
   1   5   3     2960.85     2904.84     27.61 o
   2   5   3     8059.58     8427.51     55.52 o
   3   5   3     1426.52     1408.17     18.61 o
   4   5   3      368.45      327.94     11.33 o
   5   5   3      533.65      508.97     19.21 o
   6   5   3     6569.85     6532.13     64.75 o
   7   5   3    12498.10    12174.87    102.12 o
   8   5   3    14267.84    14340.10    114.70 o
   9   5   3     9718.74     9649.33     93.71 o
  10   5   3     4507.91     4592.70     58.66 o
  11   5   3     1759.30     1754.76     35.96 o
  12   5   3     4738.85     4754.21     99.60 o
  13   5   3     4355.47     4293.92     67.97 o
  14   5   3      611.01      658.96     28.70 o
  15   5   3     3327.91     3430.20     61.07 o
  16   5   3      728.85      769.51     33.99 o
  17   5   3       72.46       77.28     16.88 o
  18   5   3      373.22      347.52     26.39 o
  19   5   3      621.56      653.21     55.28 o
  20   5   3      678.85      682.74     88.84 o
   0   6   3     8516.97     8472.22     84.44 o
   1   6   3    11491.38    11167.22     76.19 o
   2   6   3     8739.56     8450.17     62.49 o
   3   6   3    15188.22    14617.21     93.53 o
   4   6   3     9553.34     9149.28     80.99 o
   5   6   3     4675.73     4520.14     60.43 o
   6   6   3     1758.38     1713.29     36.07 o
   7   6   3     2005.05     1969.86     43.63 o
   8   6   3      474.22      464.62     23.93 o
   9   6   3     1484.16     1565.37     40.33 o
  10   6   3       29.13       -7.77     13.12 o
  11   6   3       57.68       28.16     15.51 o
  12   6   3      266.42      302.54     22.58 o
  13   6   3     1508.37     1482.10     41.37 o
  14   6   3     1054.10     1030.03     35.93 o
  15   6   3      480.40      452.92     26.68 o
  16   6   3      813.69      767.96     36.98 o
  17   6   3     1304.62     1297.09     70.12 o
  18   6   3     1543.64     1468.34     74.46 o
  19   6   3     2001.72     1964.19     89.08 o
   1   7   3      322.83      316.98     13.35 o
   2   7   3       73.06       64.22      9.41 o
   3   7   3     1193.72     1230.66     26.13 o
   4   7   3      604.83      588.46     24.20 o
   5   7   3     1104.97     1125.44     31.99 o
   6   7   3     1689.88     1657.14     42.23 o
   7   7   3     2058.01     2097.43     49.38 o
   8   7   3     1452.21     1541.74     44.24 o
   9   7   3     1635.54     1635.56     57.25 o
  10   7   3      206.75      224.78     21.83 o
  11   7   3     1447.99     1438.21     43.72 o
  12   7   3     1402.23     1435.17     42.88 o
  13   7   3     2045.05     2089.49     52.43 o
  14   7   3     2010.23     2067.22     60.06 o
  15   7   3      579.79      533.01     49.67 o
  16   7   3      407.94      384.57     45.22 o
  17   7   3      202.17      150.39     39.36 o
   0   8   3      347.98      280.63     27.58 o
   1   8   3       93.22       72.84     14.68 o
   2   8   3       33.81       13.42     15.24 o
   3   8   3       37.08       15.84     14.85 o
   4   8   3        4.58       -6.68     17.47 o
   5   8   3        8.82      -14.90     14.90 o
   6   8   3      132.37       78.99     20.28 o
   7   8   3        2.55      -16.33     16.33 o
   8   8   3       14.82       12.66     16.77 o
   9   8   3       36.01       32.55     18.01 o
  10   8   3      124.35       91.47     23.26 o
  11   8   3       23.57       -3.47     23.07 o
  12   8   3       16.01       11.74     51.65 o
  13   8   3       43.01       38.96     30.57 o
  14   8   3       35.30       47.52     32.14 o
  15   8   3        1.18      -20.66     29.22 o
   1   9   3      123.00      104.61     18.22 o
   2   9   3       14.34       31.94     19.79 o
   3   9   3      476.53      483.14     34.78 o
   4   9   3      564.29      589.41     37.57 o
   5   9   3      448.03      488.70     29.81 o
   6   9   3      739.87      768.46     38.79 o
   7   9   3     1091.90     1145.19     43.63 o
   8   9   3     1257.46     1338.48     55.63 o
   9   9   3      851.65      876.10     59.84 o
  10   9   3      259.30      299.64     74.37 o
  11   9   3      869.06      915.54     62.36 o
  12   9   3      473.40      561.28     72.31 o
   0  10   3      558.62      516.48     78.51 o
   1  10   3      769.60      867.69     90.90 o
   2  10   3      654.25      756.13     82.64 o
   3  10   3     1282.12     1328.94    128.09 o
   4  10   3     1018.91     1018.79     65.30 o
   5  10   3      426.62      367.74     61.98 o
   6  10   3      294.38      280.97     57.85 o
   7  10   3      157.88      185.70     36.43 o
   8  10   3      156.41      144.62     37.98 o
   0   0   4    42631.75    40732.01    586.73 o
   1   0   4   134853.89   126504.19   4335.44 o
   2   0   4    36249.05    36244.52    281.49 o
   3   0   4    33264.61    34051.39    286.96 o
   4   0   4    16636.99    16561.16    116.12 o
   5   0   4    42290.70    43101.89    333.98 o
   6   0   4    77373.96    78874.33    665.96 o
   7   0   4    27567.53    28290.20    193.95 o
   8   0   4     2639.75     2979.88     28.93 o
   9   0   4    14694.34    16077.20    117.27 o
  10   0   4     2006.60     2189.97     30.56 o
  11   0   4        2.96       25.31      7.52 o
  12   0   4      983.59     1008.47     28.96 o
  13   0   4      180.93      170.49     14.98 o
  14   0   4     9778.53     9722.91    138.44 o
  15   0   4     7022.77     6700.02    227.25 o
  16   0   4     7103.97     6718.69    123.94 o
  17   0   4     7166.82     7293.75    212.79 o
  18   0   4      673.40      652.65     42.29 o
  19   0   4     3982.56     4100.95    100.51 o
  20   0   4     3942.99     3921.15    148.75 o
  21   0   4     6076.72     6393.46    113.10 o
  22   0   4     3412.47     3313.76    144.62 o
   1   1   4     7284.51     8132.39     55.89 o
   2   1   4     4550.86     4874.35     37.45 o
   3   1   4     5573.90     5791.40     39.17 o
   4   1   4     2219.00     2074.16     17.66 o
   5   1   4    37626.17    38830.51    208.06 o
   6   1   4    22935.03    23626.17    131.26 o
   7   1   4     4274.26     4325.50     31.05 o
   8   1   4     3769.49     3768.43     26.97 o
   9   1   4    19307.13    19259.35    104.76 o
  10   1   4    12385.68    12583.61     61.21 o
  11   1   4    23707.93    23665.86    128.12 o
  12   1   4     9792.16     9608.67     71.51 o
  13   1   4     3328.17     3316.39     34.74 o
  14   1   4     3111.46     3089.34     37.91 o
  15   1   4     3919.43     4016.38     45.09 o
  16   1   4     2320.07     2308.57     40.33 o
  17   1   4     4453.80     4417.22     64.52 o
  18   1   4     1182.88     1152.45     32.30 o
  19   1   4       98.32      105.41     14.80 o
  20   1   4       29.81       47.45     12.89 o
  21   1   4       47.23       57.59     24.58 o
  22   1   4        8.90       70.24     45.45 o
   0   2   4    93749.84    94658.67   1066.69 o
   1   2   4    15041.32    16276.45     99.10 o
   2   2   4    10017.30    10361.30     63.93 o
   3   2   4      547.06      525.62     10.25 o
   4   2   4      231.74      269.82      7.84 o
   5   2   4     1393.96     1589.04     17.14 o
   6   2   4     1640.89     1795.89     23.04 o
   7   2   4       92.49      139.67      5.37 o
   8   2   4       39.69       53.24      5.42 o
   9   2   4     1334.47     1460.75     17.48 o
  10   2   4       17.60       21.60      5.39 o
  11   2   4       60.31       73.41      6.89 o
  12   2   4      555.33      561.84     15.82 o
  13   2   4      223.45      258.10     13.83 o
  14   2   4      292.45      318.07     16.93 o
  15   2   4      148.06      154.60     12.03 o
  16   2   4      330.84      323.83     20.27 o
  17   2   4       21.56       19.06     12.69 o
  18   2   4      486.87      561.52     22.28 o
  19   2   4      109.23      124.46     22.97 o
  20   2   4        1.72       41.32     30.57 o
  21   2   4       36.89       18.69     30.57 o
  22   2   4       40.02      115.36     36.43 o
   1   3   4      663.84      646.74      9.40 o
   2   3   4     5368.92     5512.88     36.10 o
   3   3   4     3983.38     3989.41     30.59 o
   4   3   4     3903.02     3995.46     34.02 o
   5   3   4     2687.40     2540.40     27.07 o
   6   3   4     9741.52     9972.36     79.83 o
   7   3   4    21290.54    21404.32    113.00 o
   8   3   4     6668.79     6676.66     46.34 o
   9   3   4    16939.46    16824.80     97.78 o
  10   3   4     5235.95     5083.83     44.76 o
  11   3   4     7159.40     6972.74     68.75 o
  12   3   4     7497.28     7374.89     73.02 o
  13   3   4     9483.05     9446.39    132.67 o
  14   3   4     5332.36     5326.69    115.10 o
  15   3   4     2655.86     2683.97     46.65 o
  16   3   4     1323.62     1310.36     40.71 o
  17   3   4     1138.49     1208.68     57.97 o
  18   3   4      589.35      589.58     37.32 o
  19   3   4      702.36      655.79     38.64 o
  20   3   4       28.58       -4.57     27.64 o
  21   3   4      117.21      107.43     35.06 o
   0   4   4    32092.82    31555.77    226.32 o
   1   4   4    20706.07    20678.03    110.06 o
   2   4   4    17281.88    17074.03     93.82 o
   3   4   4    25889.23    25675.41    141.72 o
   4   4   4    11102.94    10779.82     74.56 o
   5   4   4    11517.49    11249.27     77.82 o
   6   4   4     9957.52    10344.70     73.40 o
   7   4   4     5111.49     4826.60     43.65 o
   8   4   4     2135.50     2083.96     26.40 o
   9   4   4     1226.35     1271.64     22.64 o
  10   4   4     1124.01     1111.28     23.47 o
  11   4   4      160.55      157.68     12.73 o
  12   4   4      815.32      873.86     24.33 o
  13   4   4      308.06      330.49     17.16 o
  14   4   4      576.60      550.79     20.66 o
  15   4   4     4970.80     4753.33     68.50 o
  16   4   4     1363.98     1298.36     33.11 o
  17   4   4     3693.72     3715.68     58.30 o
  18   4   4     1997.47     2040.35     62.41 o
  19   4   4     3658.11     3608.47    185.93 o
  20   4   4     1401.07     1486.91     74.46 o
  21   4   4     2801.74     2980.18    103.69 o
   1   5   4       22.23       37.32      5.64 o
   2   5   4     1092.72     1147.81     18.04 o
   3   5   4     2032.53     2046.49     23.82 o
   4   5   4     4131.01     4049.02     41.54 o
   5   5   4     3353.04     3268.96     42.61 o
   6   5   4      975.13      968.26     21.90 o
   7   5   4     4309.14     4102.69     45.30 o
   8   5   4     2599.33     2587.58     37.78 o
   9   5   4     4895.75     4746.52     53.84 o
  10   5   4     3770.49     3637.66     51.06 o
  11   5   4     4879.80     4670.63     59.74 o
  12   5   4     2039.32     2032.89     43.61 o
  13   5   4     2904.77     2945.89     68.58 o
  14   5   4      475.52      482.04     44.92 o
  15   5   4     3265.43     3155.97    107.72 o
  16   5   4      841.71      824.74     29.16 o
  17   5   4      784.04      772.35     40.47 o
  18   5   4      318.86      330.76     43.83 o
  19   5   4      337.06      314.27     42.29 o
  20   5   4        6.87       56.05     41.32 o
   0   6   4      312.67      279.79     24.67 o
   1   6   4      195.53      194.12     11.45 o
   2   6   4      241.69      243.99     12.19 o
   3   6   4     1564.95     1576.07     24.42 o
   4   6   4       74.30       83.17     14.67 o
   5   6   4        8.92      -10.10     11.36 o
   6   6   4       92.94       76.32     12.42 o
   7   6   4      519.67      466.93     21.38 o
   8   6   4        5.23       22.54     12.99 o
   9   6   4      148.39      145.02     14.81 o
  10   6   4      367.05      377.96     28.66 o
  11   6   4        2.13      -12.13     12.13 o
  12   6   4      609.27      552.37     27.30 o
  13   6   4      401.27      371.71     23.82 o
  14   6   4        0.03        4.21     14.29 o
  15   6   4       39.25       38.77     15.12 o
  16   6   4       12.71        4.13     16.87 o
  17   6   4       78.53       99.16     35.06 o
  18   6   4       13.95       51.38     33.50 o
   1   7   4      320.25      288.23     12.87 o
   2   7   4      847.56      839.21     23.91 o
   3   7   4      588.13      558.51     21.12 o
   4   7   4       22.42       21.43     12.09 o
   5   7   4     1021.71      947.29     36.38 o
   6   7   4     1291.05     1328.74     42.34 o
   7   7   4     5924.16     5782.47     82.85 o
   8   7   4     3366.28     3332.50     62.54 o
   9   7   4     3811.60     3671.74     65.52 o
  10   7   4      237.79      294.41     28.63 o
  11   7   4     2523.42     2451.73     77.53 o
  12   7   4      937.55     1013.85     38.45 o
  13   7   4     2763.69     2862.10     60.04 o
  14   7   4     2190.42     2220.85     59.64 o
  15   7   4     1550.77     1486.92     74.46 o
  16   7   4       14.73       82.64     32.14 o
  17   7   4      444.58      453.88     49.41 o
   0   8   4      883.56      897.64     41.82 o
   1   8   4     3461.31     3520.05     58.82 o
   2   8   4     2930.36     2945.24     47.02 o
   3   8   4     5219.43     5330.40    121.09 o
   4   8   4     2627.34     2697.27     56.95 o
   5   8   4     2069.95     2002.21     48.90 o
   6   8   4      274.69      245.11     28.03 o
   7   8   4      568.86      525.18     32.80 o
   8   8   4      415.66      449.11     28.12 o
   9   8   4     1228.07     1241.86     41.19 o
  10   8   4      365.17      337.88     26.37 o
  11   8   4       67.17       62.75     18.73 o
  12   8   4        2.62      -26.30     26.30 o
  13   8   4      162.38      229.89     39.36 o
  14   8   4       46.44       18.59     32.14 o
  15   8   4      211.52      218.12     42.29 o
   1   9   4       32.05       28.56     17.10 o
   2   9   4      438.16      457.55     31.91 o
   3   9   4      290.48      303.16     29.98 o
   4   9   4       37.74       12.04     16.98 o
   5   9   4       67.67       28.63     18.75 o
   6   9   4      137.28      180.28     23.58 o
   7   9   4      334.78      339.66     32.54 o
   8   9   4      554.45      615.20     39.71 o
   9   9   4      370.45      415.07     49.58 o
  10   9   4      248.26      268.74     42.29 o
  11   9   4      163.96      204.94     42.29 o
  12   9   4      135.54      169.20     39.36 o
   1  10   4      197.69      161.14     57.85 o
   2  10   4       38.57       15.78     31.74 o
   3  10   4       34.09       54.25     33.50 o
   4  10   4       21.70       39.15     30.57 o
   5  10   4       82.06       12.40     41.32 o
   6  10   4       88.10       28.92     45.45 o
   7  10   4        3.47        0.00     37.19 o
   8  10   4       10.15        3.74     30.57 o
   1   1   5     8039.65     8717.63     65.36 o
   2   1   5     3171.99     3154.55     46.88 o
   3   1   5    13537.70    13755.81     90.41 o
   4   1   5     7568.18     7807.90     48.58 o
   5   1   5      243.57      214.91     13.48 o
   6   1   5    21641.72    21781.19    122.35 o
   7   1   5     1047.23      872.06     12.39 o
   8   1   5    11459.95    11270.72     74.50 o
   9   1   5     2805.24     3048.50     28.74 o
  10   1   5    32403.62    32385.51    166.21 o
  11   1   5     7512.46     7367.08     44.16 o
  12   1   5    11884.25    11562.55     69.51 o
  13   1   5      406.11      418.27     11.14 o
  14   1   5     7144.04     7181.80     73.61 o
  15   1   5       92.43       62.99      9.39 o
  16   1   5     9613.73     9452.93     91.30 o
  17   1   5      527.66      446.60     29.72 o
  18   1   5     1581.21     1487.72     49.98 o
  19   1   5       33.84       23.41     16.70 o
  20   1   5      310.85      325.74     30.83 o
  21   1   5       23.34       20.66     29.22 o
  22   1   5        7.23        8.26     41.32 o
   0   2   5    88711.39    85072.53    812.87 o
   1   2   5    29737.40    29595.46    171.01 o
   2   2   5    40640.94    41233.09    238.38 o
   3   2   5     1117.43     1156.59     23.76 o
   4   2   5    38598.88    39256.27    246.45 o
   5   2   5     3141.98     2964.49     31.13 o
   6   2   5    23908.40    23390.63    140.73 o
   7   2   5     6082.30     6282.11     55.83 o
   8   2   5     8507.84     8631.02     58.11 o
   9   2   5        1.52        6.20      4.56 o
  10   2   5      309.17      310.79     11.04 o
  11   2   5       25.06       19.34      5.15 o
  12   2   5      217.36      208.71      8.18 o
  13   2   5       29.70       22.47     14.06 o
  14   2   5     4127.22     4036.87     74.57 o
  15   2   5      312.90      304.93     25.37 o
  16   2   5     8652.14     8460.27    123.06 o
  17   2   5      130.58      109.61     23.62 o
  18   2   5     5596.73     5617.34    100.86 o
  19   2   5      479.07      486.29     33.82 o
  20   2   5     5828.75     5922.37    135.65 o
  21   2   5     1002.93      999.42     62.77 o
  22   2   5     4883.31     4974.09    129.79 o
   1   3   5     2863.49     2831.74     23.94 o
   2   3   5     1801.13     2035.75     19.66 o
   3   3   5      266.73      230.39      8.32 o
   4   3   5    16620.84    16445.45    104.58 o
   5   3   5    13950.91    14400.27    106.39 o
   6   3   5     9554.90     9599.01     66.21 o
   7   3   5     1001.62      982.84     16.33 o
   8   3   5     9700.04     9589.45     66.45 o
   9   3   5     1151.56     1118.21     19.42 o
  10   3   5    11001.05    10590.64     77.49 o
  11   3   5     1965.43     1886.17     29.20 o
  12   3   5    16253.64    16123.97    131.23 o
  13   3   5      797.43      772.89     22.02 o
  14   3   5     1563.15     1603.08     49.02 o
  15   3   5      723.12      662.12     43.09 o
  16   3   5     4065.12     3764.32     77.52 o
  17   3   5     1042.71      993.06     47.08 o
  18   3   5     1940.51     1950.81    181.80 o
  19   3   5       16.40       14.05     20.58 o
  20   3   5        0.61      -24.79     25.81 o
  21   3   5        0.04       -6.82     28.78 o
   0   4   5     7205.18     7148.42     67.84 o
   1   4   5     4097.94     4397.59     34.17 o
   2   4   5     2581.27     2540.74     24.14 o
   3   4   5     4069.28     4228.00     39.49 o
   4   4   5     1547.70     1556.15     22.13 o
   5   4   5      455.09      455.26     13.52 o
   6   4   5     3800.68     3927.07     38.04 o
   7   4   5        0.06        9.20      6.26 o
   8   4   5      998.08      972.54     18.89 o
   9   4   5      726.46      719.28     17.33 o
  10   4   5       48.60       45.77      8.84 o
  11   4   5      752.29      759.46     24.02 o
  12   4   5      763.83      779.96     19.89 o
  13   4   5      400.31      412.55     16.88 o
  14   4   5        6.08        0.97     15.17 o
  15   4   5      446.90      477.06     26.99 o
  16   4   5        8.77       -2.81     17.92 o
  17   4   5       10.00       10.35     21.20 o
  18   4   5      583.64      596.19     37.57 o
  19   4   5      212.51      205.38     39.36 o
  20   4   5        4.23       65.57     59.91 o
  21   4   5       49.87       61.48     55.78 o
   1   5   5      893.92      951.52     16.53 o
   2   5   5      217.15      182.44      8.55 o
   3   5   5     1457.73     1494.21     19.23 o
   4   5   5     4911.31     4801.62     42.48 o
   5   5   5      412.89      430.54     15.55 o
   6   5   5     5066.18     4853.66     49.70 o
   7   5   5     3982.25     3877.74     44.44 o
   8   5   5    18220.98    17642.93    134.54 o
   9   5   5     2058.47     2029.81     33.92 o
  10   5   5     5156.61     5022.64     55.45 o
  11   5   5      102.26      131.51     13.11 o
  12   5   5     6859.39     6637.70     74.73 o
  13   5   5     1038.97     1027.65     31.79 o
  14   5   5     6672.30     6550.80     85.11 o
  15   5   5      625.78      663.07     26.27 o
  16   5   5     1604.06     1622.90     56.85 o
  17   5   5       10.65        8.56     24.42 o
  18   5   5      509.66      545.53     49.67 o
  19   5   5      411.74      383.45     66.11 o
  20   5   5      896.65      870.57     61.15 o
   0   6   5    20633.75    20327.76    164.14 o
   1   6   5      642.51      734.09     18.84 o
   2   6   5    17967.91    17738.77    109.30 o
   3   6   5     2067.63     2035.60     30.52 o
   4   6   5    16144.50    15849.55    117.81 o
   5   6   5      972.64      942.17     23.48 o
   6   6   5     2572.29     2572.37     40.48 o
   7   6   5       26.97       -0.25     11.50 o
   8   6   5     3966.32     3840.16     55.29 o
   9   6   5       30.60       28.92     11.36 o
  10   6   5     1006.51      979.09     31.74 o
  11   6   5        5.19      -13.31     13.31 o
  12   6   5      605.17      573.04     26.98 o
  13   6   5      642.54      588.05     27.37 o
  14   6   5      473.98      466.04     25.72 o
  15   6   5       16.92       11.70     13.42 o
  16   6   5     1230.03     1146.35     65.69 o
  17   6   5      339.82      340.56     45.22 o
  18   6   5     2966.63     2969.04    103.69 o
   1   7   5      281.61      265.80     13.72 o
   2   7   5     1944.27     1998.67     31.64 o
   3   7   5        9.21        5.05      9.43 o
   4   7   5      127.57       91.71     14.35 o
   5   7   5       85.43       75.36     14.64 o
   6   7   5     1773.58     1757.56     43.57 o
   7   7   5      345.17      369.62     29.77 o
   8   7   5     2831.98     2888.56     56.69 o
   9   7   5       48.70       87.79     19.22 o
  10   7   5     1827.87     1796.90     47.07 o
  11   7   5       57.12       61.06     21.73 o
  12   7   5     1516.37     1519.90     43.99 o
  13   7   5      506.33      578.71     29.85 o
  14   7   5      967.38     1105.48     41.16 o
  15   7   5      129.63      119.33     36.43 o
  16   7   5      352.39      376.41     46.75 o
  17   7   5       50.73       45.45     33.50 o
   0   8   5      523.80      492.50     40.59 o
   1   8   5       48.07       64.22     16.82 o
   2   8   5      187.60      165.67     19.82 o
   3   8   5       16.61       33.05     19.41 o
   4   8   5      130.14       81.62     19.94 o
   5   8   5       13.68      -14.58     20.87 o
   6   8   5        1.05      -10.16     14.97 o
   7   8   5       31.23       10.30     16.77 o
   8   8   5      190.77      187.03     21.83 o
   9   8   5       21.86       23.93     16.85 o
  10   8   5        5.72       -0.77     16.77 o
  11   8   5      176.45      129.30     27.76 o
  12   8   5        0.09      -17.61     27.64 o
  13   8   5      141.93      135.30     45.45 o
  14   8   5       11.30       12.59     30.57 o
  15   8   5        8.17       10.14     31.74 o
   1   9   5      128.92       92.72     21.71 o
   2   9   5      213.05      246.88     29.95 o
   3   9   5       83.85      126.88     24.58 o
   4   9   5      477.31      426.72     33.23 o
   5   9   5      207.69      188.48     23.58 o
   6   9   5      723.87      742.86     35.19 o
   7   9   5      174.50      230.36     33.84 o
   8   9   5     1974.98     2193.22     68.28 o
   9   9   5      139.69      225.16     45.45 o
  10   9   5     1559.35     1531.41    148.75 o
  11   9   5       56.48      117.35     36.43 o
  12   9   5      783.17      896.79     61.36 o
   1  10   5       59.10       53.71     41.32 o
   2  10   5     1851.89     2231.21    111.56 o
   3  10   5      748.30      835.26     59.41 o
   4  10   5     1407.60     1543.50     74.12 o
   5  10   5      117.51      103.30     49.58 o
   6  10   5      294.77      421.45     61.98 o
   7  10   5       38.15       24.79     45.45 o
   8  10   5      210.10      194.20     53.71 o
   0   0   6    19139.54    19915.63    301.63 o
   1   0   6   196545.53   167987.05   2181.63 o
   2   0   6     6176.10     6099.81     53.65 o
   3   0   6   115274.10   111906.41    819.70 o
   4   0   6      196.62      210.72     16.10 o
   5   0   6    47687.71    47647.64    355.69 o
   6   0   6    17137.44    18802.06    160.94 o
   7   0   6    21487.33    21216.48    166.91 o
   8   0   6     1935.78     2072.95     28.67 o
   9   0   6      788.37      773.20     17.73 o
  10   0   6      107.69      119.02     10.14 o
  11   0   6      234.48      312.62     47.71 o
  12   0   6     1811.43     1806.09     36.00 o
  13   0   6      360.17      382.26     51.65 o
  14   0   6     1794.17     1873.82     57.56 o
  15   0   6    15025.78    14516.33    156.43 o
  16   0   6     1691.59     1416.62    117.76 o
  17   0   6    11034.68    11036.69    258.24 o
  18   0   6      284.47      278.72     30.57 o
  19   0   6     5543.56     5338.38    173.54 o
  20   0   6      117.91       66.11     37.19 o
  21   0   6     6944.37     6858.91    214.86 o
  22   0   6      477.53      582.59     70.24 o
   1   1   6    17468.82    18276.55    198.20 o
   2   1   6     5681.25     5588.47     47.66 o
   3   1   6     7700.17     7714.83     61.67 o
   4   1   6     1947.18     1881.06     18.65 o
   5   1   6    37149.83    37280.37    213.55 o
   6   1   6     1637.66     1842.33     18.42 o
   7   1   6     9858.44    10032.12     63.31 o
   8   1   6     1577.85     2059.45     21.67 o
   9   1   6    26877.88    27318.32    152.07 o
  10   1   6      559.86      528.75     10.83 o
  11   1   6    39178.30    38726.05    197.85 o
  12   1   6       18.53       26.72      7.50 o
  13   1   6     4944.27     5063.33     56.85 o
  14   1   6      594.15      545.78     20.00 o
  15   1   6     5993.06     5920.83     84.73 o
  16   1   6      219.79      272.27     31.06 o
  17   1   6     7036.58     6920.08    109.53 o
  18   1   6       73.46       53.55     20.58 o
  19   1   6      162.75      113.32     22.97 o
  20   1   6       39.92       30.74     20.58 o
  21   1   6       34.10        1.03     28.78 o
  22   1   6       36.99       26.86     29.22 o
   0   2   6      138.87      133.87      7.86 o
   1   2   6      796.41      832.72     12.94 o
   2   2   6      267.70      264.07     10.78 o
   3   2   6      291.32      337.05     12.93 o
   4   2   6     5371.60     5677.49     47.77 o
   5   2   6       55.57       83.68      7.24 o
   6   2   6       70.67       62.97      5.60 o
   7   2   6      633.69      644.32     11.61 o
   8   2   6      872.98      964.20     14.92 o
   9   2   6      704.01      720.17     16.12 o
  10   2   6      409.85      402.66     11.98 o
  11   2   6       35.37       38.35      6.58 o
  12   2   6      593.58      551.22     22.54 o
  13   2   6      806.83      735.59     31.75 o
  14   2   6     1468.55     1503.98     46.08 o
  15   2   6        4.76       -6.82     14.99 o
  16   2   6       11.73       31.90     20.58 o
  17   2   6       58.76       60.99     21.19 o
  18   2   6       77.69       83.83     21.20 o
  19   2   6      219.80      262.11     27.76 o
  20   2   6        6.61        6.49     30.75 o
  21   2   6       96.22      141.00     34.70 o
  22   2   6      114.02      185.44     40.59 o
   1   3   6     1222.64     1138.97     14.34 o
   2   3   6     1527.29     1765.91     20.21 o
   3   3   6     3083.66     3105.82     36.79 o
   4   3   6      315.62      294.14     10.93 o
   5   3   6     3140.23     2985.37     32.30 o
   6   3   6       19.10       80.17     13.12 o
   7   3   6    36869.31    37279.32    223.45 o
   8   3   6     2042.45     2198.08     36.62 o
   9   3   6    23590.84    23628.60    151.58 o
  10   3   6      643.07      646.52     21.54 o
  11   3   6    11597.97    11364.55    100.36 o
  12   3   6        2.33       20.11     16.10 o
  13   3   6    11658.63    11770.61    147.56 o
  14   3   6     1405.01     1467.44     46.62 o
  15   3   6     5490.95     5488.01     94.24 o
  16   3   6       85.90      113.89     36.58 o
  17   3   6     1158.67     1165.28     51.64 o
  18   3   6       10.80       18.51     20.58 o
  19   3   6     1560.04     1528.79     68.61 o
  20   3   6       15.10       24.79     39.25 o
  21   3   6      207.42      187.50     39.36 o
   0   4   6     9045.73     9637.30    144.79 o
   1   4   6    71910.66    70833.21    404.02 o
   2   4   6     1001.85      995.34     41.71 o
   3   4   6    34949.14    34218.45    194.79 o
   4   4   6       25.58       62.86     14.53 o
   5   4   6    21742.58    21256.54    131.03 o
   6   4   6       14.95       24.07      7.03 o
   7   4   6     9897.52     9863.85     72.42 o
   8   4   6      169.32      131.75      8.66 o
   9   4   6     2059.61     2102.72     28.07 o
  10   4   6      492.74      455.87     14.34 o
  11   4   6        8.22       21.92      6.27 o
  12   4   6      220.24      197.46     15.29 o
  13   4   6     1964.45     1993.88     45.81 o
  14   4   6        2.83      -14.24     14.24 o
  15   4   6     4205.72     4026.24     99.60 o
  16   4   6       41.26       15.10     19.79 o
  17   4   6     4041.48     3933.05     84.93 o
  18   4   6       53.65       21.65     20.58 o
  19   4   6     4576.40     4323.98    183.87 o
  20   4   6       25.82       59.91     32.14 o
   1   5   6      698.73      652.19     15.05 o
   2   5   6      182.97      189.43      8.55 o
   3   5   6     4443.42     4537.74     43.32 o
   4   5   6      215.21      254.34      9.92 o
   5   5   6     7882.44     7728.15     66.87 o
   6   5   6       61.08       59.12     11.16 o
   7   5   6     4834.48     4648.52     54.20 o
   8   5   6      156.86      183.05     16.82 o
   9   5   6     8721.48     8553.51     84.07 o
  10   5   6     1554.13     1495.37     28.68 o
  11   5   6     6463.70     6146.07     77.30 o
  12   5   6        2.64       44.60     10.90 o
  13   5   6     4347.02     4282.64     54.88 o
  14   5   6        5.12       56.25     22.76 o
  15   5   6     3139.39     3025.40     74.64 o
  16   5   6      281.17      251.74     29.75 o
  17   5   6      941.98      886.40     56.92 o
  18   5   6       69.72       53.53     51.65 o
  19   5   6      322.27      299.30     43.53 o
   0   6   6     3329.37     3225.36     61.43 o
   1   6   6       52.67       35.11      9.85 o
   2   6   6      295.49      312.56     17.18 o
   3   6   6      749.59      710.40     22.06 o
   4   6   6        5.69      -11.72     17.15 o
   5   6   6      112.03       82.24     15.03 o
   6   6   6       16.64       12.52     10.69 o
   7   6   6      105.91       72.90     12.61 o
   8   6   6       38.90       71.31     13.11 o
   9   6   6     1305.88     1239.93     28.33 o
  10   6   6      215.66      231.04     15.90 o
  11   6   6      193.48      186.45     16.29 o
  12   6   6       61.86       47.17     15.51 o
  13   6   6      167.08      134.79     16.18 o
  14   6   6       40.82       34.17     32.85 o
  15   6   6      216.99      149.17     28.14 o
  16   6   6       48.33        2.07     29.22 o
  17   6   6       76.47      103.48     33.50 o
  18   6   6       10.77       63.36     34.70 o
   1   7   6      558.95      539.20     19.26 o
   2   7   6      231.29      230.33     14.92 o
   3   7   6     1922.81     1848.34     33.48 o
   4   7   6       55.41       80.25     13.34 o
   5   7   6     1132.49     1110.45     29.46 o
   6   7   6        3.25       -1.68     13.08 o
   7   7   6     5905.72     5833.74    125.66 o
   8   7   6      162.88      184.27     23.72 o
   9   7   6     5525.46     5484.59     81.54 o
  10   7   6       27.26       57.05     18.49 o
  11   7   6     2205.57     2195.83     49.79 o
  12   7   6        5.10       43.68     17.19 o
  13   7   6     2754.28     2813.72     80.85 o
  14   7   6      905.33      907.69    113.63 o
  15   7   6     1635.72     1626.18     77.38 o
  16   7   6        0.07       67.10     36.43 o
  17   7   6      320.36      328.19     45.22 o
   0   8   6        4.56        8.99     23.69 o
   1   8   6     4307.26     4062.35     81.00 o
   2   8   6      257.20      292.79     27.58 o
   3   8   6     8601.20     8325.06    125.48 o
   4   8   6       11.97       22.94     22.18 o
   5   8   6     2190.81     2171.12     50.20 o
   6   8   6        1.76        3.14     21.18 o
   7   8   6      749.17      766.92     33.97 o
   8   8   6       78.32       67.98     18.40 o
   9   8   6      882.16      924.05     36.04 o
  10   8   6        1.98      -16.23     16.23 o
  11   8   6      276.21      283.92     40.63 o
  12   8   6       36.84       66.70     30.57 o
  13   8   6      649.61      643.04     52.59 o
  14   8   6        3.35      -28.78     28.78 o
   1   9   6      264.68      264.04     45.45 o
   2   9   6       47.90       67.07     20.79 o
   3   9   6      444.07      545.47     44.65 o
   4   9   6        7.41       33.05     25.81 o
   5   9   6      367.29      388.99     43.53 o
   6   9   6        0.08       24.79     22.18 o
   7   9   6     1084.16     1184.66     53.03 o
   8   9   6      156.67      207.41     31.75 o
   9   9   6      687.96      746.54     84.70 o
  10   9   6        4.73      -15.94     30.99 o
  11   9   6      451.01      454.38    111.56 o
  12   9   6        2.25       37.55     33.50 o
   1  10   6      143.57       53.71     45.45 o
   2  10   6        7.42       66.11     41.32 o
   3  10   6       66.04       78.51     49.58 o
   4  10   6        8.45       51.74     32.75 o
   5  10   6       44.68       20.66     45.45 o
   6  10   6       45.91        8.26     41.32 o
   7  10   6       36.91       41.32     45.45 o
   8  10   6        2.50        0.00     45.45 o
   1   1   7     1619.72     1878.59     25.76 o
   2   1   7     6634.48     6668.78     61.93 o
   3   1   7      562.20      628.07     13.08 o
   4   1   7    15330.76    15636.34     96.47 o
   5   1   7      421.39      463.15     10.48 o
   6   1   7    41852.27    43113.85    246.28 o
   7   1   7      687.72      757.97     13.56 o
   8   1   7    15040.58    15309.79     92.12 o
   9   1   7      648.50      751.08     11.81 o
  10   1   7    21610.75    21033.11    119.43 o
  11   1   7       34.88       63.52      6.18 o
  12   1   7    30794.79    30351.51    184.17 o
  13   1   7       21.72       31.15      8.15 o
  14   1   7     9054.91     9192.58     86.61 o
  15   1   7      900.08      778.79     26.84 o
  16   1   7     5328.47     5043.59     93.83 o
  17   1   7       12.50       21.16     20.58 o
  18   1   7     2904.26     2818.46     88.75 o
  19   1   7        0.07      -17.39     17.39 o
  20   1   7      131.08      111.64     64.04 o
  21   1   7       58.25       16.92     35.12 o
  22   1   7       54.03       84.70     32.14 o
   0   2   7    87723.84    85637.39   1176.02 o
   1   2   7     1307.38     1646.24     20.45 o
   2   2   7    49151.30    47510.07    291.82 o
   3   2   7      904.28     1096.77     19.40 o
   4   2   7    36319.16    36320.67    251.08 o
   5   2   7      238.30      260.45     10.35 o
   6   2   7    61563.93    63202.41    464.02 o
   7   2   7       15.64       56.36      9.09 o
   8   2   7     1544.62     1535.11     18.82 o
   9   2   7     4003.54     4181.36     35.50 o
  10   2   7      359.88      382.88     12.23 o
  11   2   7        0.04       -3.30      7.66 o
  12   2   7      159.33      170.45     17.25 o
  13   2   7      301.88      255.16     17.59 o
  14   2   7     6391.31     6243.50    118.76 o
  15   2   7       43.41       36.83     18.59 o
  16   2   7    10651.14    10526.90    143.72 o
  17   2   7      172.02      243.29     26.57 o
  18   2   7     4378.86     4398.04     88.08 o
  19   2   7      249.76      250.55     29.36 o
  20   2   7     6942.38     6963.67    120.67 o
  21   2   7        3.69       23.05     27.64 o
   1   3   7      282.09      280.54      9.07 o
   2   3   7      131.98      179.95      8.01 o
   3   3   7        9.93       37.52      6.04 o
   4   3   7    12474.69    12169.05     85.81 o
   5   3   7       21.77       28.64      6.96 o
   6   3   7    13149.56    12931.94     97.76 o
   7   3   7      252.02      265.57     17.66 o
   8   3   7     9555.15     9460.28     72.59 o
   9   3   7      573.34      638.19     23.69 o
  10   3   7    18853.50    18654.45    134.86 o
  11   3   7       65.12       55.80     18.38 o
  12   3   7     8061.22     7924.77     90.97 o
  13   3   7       54.00      115.13     21.29 o
  14   3   7     3086.19     2949.90     65.79 o
  15   3   7     1149.64     1152.09     67.36 o
  16   3   7     4070.09     3988.19    118.59 o
  17   3   7      100.62      122.95     23.23 o
  18   3   7     1327.58     1303.04     49.98 o
  19   3   7      154.41      156.24     33.50 o
  20   3   7      166.66      193.57     35.74 o
  21   3   7       41.74       24.17     28.78 o
   0   4   7     6897.47     6846.94     73.70 o
   1   4   7     9271.31     9580.02     63.30 o
   2   4   7      576.24      554.45     27.24 o
   3   4   7        2.34        0.76      9.25 o
   4   4   7     1545.91     1541.29     26.75 o
   5   4   7      458.39      489.77     16.02 o
   6   4   7      594.57      577.74     21.89 o
   7   4   7        3.67       -0.94      8.66 o
   8   4   7       24.52       18.03      9.16 o
   9   4   7        4.04       -1.21      9.33 o
  10   4   7      552.02      483.94     19.40 o
  11   4   7        5.55       -2.26      9.84 o
  12   4   7     1291.63     1198.98     31.09 o
  13   4   7       24.49       48.18     16.33 o
  14   4   7        9.77        0.83     15.39 o
  15   4   7      148.90      164.08     20.96 o
  16   4   7        5.78       -0.14     15.93 o
  17   4   7        0.53       11.40     20.58 o
  18   4   7      408.34      307.22     59.91 o
  19   4   7        0.01       18.59     32.14 o
  20   4   7        4.09      -26.86     30.99 o
   1   5   7       80.58       93.98      7.37 o
   2   5   7     3670.49     3487.97     34.58 o
   3   5   7        0.50       -5.65      5.65 o
   4   5   7      294.41      273.72     14.26 o
   5   5   7      270.14      264.88     15.09 o
   6   5   7     8026.09     7946.53     83.78 o
   7   5   7      279.60      299.52     17.96 o
   8   5   7    16946.72    16728.23    145.32 o
   9   5   7      665.68      700.34     36.96 o
  10   5   7     3190.80     3053.15     44.73 o
  11   5   7      658.34      657.73     23.50 o
  12   5   7     5220.81     5046.47     68.03 o
  13   5   7       74.53       97.75     34.59 o
  14   5   7     9880.33     9804.18    143.87 o
  15   5   7       26.56       43.05     22.76 o
  16   5   7     1002.88     1055.95     51.19 o
  17   5   7      125.26      148.16     35.06 o
  18   5   7      359.03      307.12     43.53 o
  19   5   7        0.76       16.53     28.78 o
   0   6   7    17420.68    17355.72    161.61 o
   1   6   7      101.86       81.65     11.04 o
   2   6   7    19475.40    18961.69    133.75 o
   3   6   7       25.76       48.18     12.80 o
   4   6   7    14343.38    14315.68    149.06 o
   5   6   7       15.05       33.97     13.08 o
   6   6   7     4713.98     4693.15     77.33 o
   7   6   7       14.24       30.88     13.08 o
   8   6   7     3060.56     3089.63     64.36 o
   9   6   7        7.36      -10.16     11.47 o
  10   6   7     2097.56     2053.16     42.44 o
  11   6   7       13.71      -12.35     12.35 o
  12   6   7      486.02      506.41     28.81 o
  13   6   7        4.36       -1.59     19.79 o
  14   6   7      763.75      786.09     43.69 o
  15   6   7      262.65      247.45     30.15 o
  16   6   7      913.97      892.96     58.43 o
  17   6   7       86.65      120.86     37.19 o
  18   6   7     3661.11     3836.76    116.76 o
   1   7   7      312.13      314.36     16.07 o
   2   7   7     1113.82     1107.48     33.25 o
   3   7   7       70.19       84.74     15.29 o
   4   7   7      402.48      363.10     21.47 o
   5   7   7       27.52       31.27     13.95 o
   6   7   7     1366.85     1321.21     37.20 o
   7   7   7       35.74       53.71     16.96 o
   8   7   7     2957.26     3036.63     62.42 o
   9   7   7       73.45      104.55     21.62 o
  10   7   7     2528.97     2502.05     57.85 o
  11   7   7        8.37       33.05     23.86 o
  12   7   7     2227.35     2156.41     65.97 o
  13   7   7       56.65       79.99     26.57 o
  14   7   7      869.96      928.91     64.04 o
  15   7   7      134.97      126.02     37.98 o
  16   7   7      476.36      466.15    117.76 o
   0   8   7      332.31      302.77     47.52 o
   1   8   7      122.61      205.24     30.71 o
   2   8   7      163.68      166.49     30.28 o
   3   8   7       38.55      126.17     31.74 o
   4   8   7      127.15      148.97     23.04 o
   5   8   7        4.36      -14.90     17.89 o
   6   8   7      216.88      205.59     28.01 o
   7   8   7      102.66       93.70     23.86 o
   8   8   7        0.22        5.51     21.47 o
   9   8   7       84.55       76.32     25.17 o
  10   8   7      105.88       63.44     25.37 o
  11   8   7       18.29      -21.47     21.47 o
  12   8   7        7.19       -2.07     26.30 o
  13   8   7       47.79       78.86     33.50 o
  14   8   7       26.16       11.22     30.57 o
   1   9   7       74.67       96.41     30.99 o
   2   9   7      260.84      305.76     49.58 o
   3   9   7        3.55        5.83     37.19 o
   4   9   7      139.73      150.01     34.70 o
   5   9   7       31.03       59.62     45.45 o
   6   9   7      732.19      739.60     42.81 o
   7   9   7      135.12      126.19     27.33 o
   8   9   7     1416.84     1436.79     58.72 o
   9   9   7        2.01       13.97     33.05 o
  10   9   7     1292.58     1440.20     73.04 o
  11   9   7       72.09       95.03     35.06 o
   0  10   7      878.18     1053.63     82.64 o
   1  10   7       20.12       20.66     37.19 o
   2  10   7     1421.08     1425.50     95.03 o
   3  10   7        0.28       20.66     41.32 o
   4  10   7      906.96     1024.70     86.77 o
   5  10   7      118.62       70.24     45.45 o
   6  10   7      226.28      206.59     57.85 o
   7  10   7       56.85       86.77     49.58 o
   0   0   8       33.71       86.77     12.40 o
   1   0   8    77596.62    72039.23   1028.84 o
   2   0   8    26196.55    27048.72    236.91 o
   3   0   8    38678.73    40313.20    342.70 o
   4   0   8    12723.41    13068.85    107.79 o
   5   0   8    16984.48    16212.35    131.97 o
   6   0   8      354.27      322.61     13.13 o
   7   0   8    19724.94    19397.63    156.05 o
   8   0   8     4437.71     4664.37     51.59 o
   9   0   8        7.98       29.48      7.25 o
  10   0   8        7.60        5.72     10.87 o
  11   0   8       26.61       16.47     16.10 o
  12   0   8       43.47       91.58     43.01 o
  13   0   8     1207.58     1207.42     44.65 o
  14   0   8      873.34     1009.97     43.53 o
  15   0   8     6453.15     6553.84    118.83 o
  16   0   8      937.08      854.02     51.65 o
  17   0   8     3401.81     3698.03    140.48 o
  18   0   8     2061.96     2214.68    107.43 o
  19   0   8     4196.11     4371.52    161.14 o
  20   0   8      724.04      809.85     78.51 o
  21   0   8     6245.79     5772.23    198.33 o
  22   0   8      263.79      334.68     61.98 o
   1   1   8     1420.15     1542.54     34.74 o
   2   1   8      270.58      328.46     11.77 o
   3   1   8     9071.99     9163.29     82.60 o
   4   1   8     1235.28     1285.89     17.19 o
   5   1   8    40191.80    41355.26    237.38 o
   6   1   8      261.47      273.34      9.14 o
   7   1   8     3127.63     2984.85     29.18 o
   8   1   8     2940.41     3087.15     28.06 o
   9   1   8    14010.80    13839.29     84.35 o
  10   1   8     1427.00     1426.11     19.19 o
  11   1   8    30011.21    29799.86    166.11 o
  12   1   8     2504.10     2545.14     33.70 o
  13   1   8     1194.29     1120.33     44.13 o
  14   1   8      784.25      877.55     29.66 o
  15   1   8     3007.82     2999.34     65.79 o
  16   1   8     1000.01     1035.56     65.61 o
  17   1   8     5662.32     5432.85     96.69 o
  18   1   8      221.17      280.77     48.65 o
  19   1   8      108.84       69.35     21.20 o
  20   1   8       59.94        2.48     28.78 o
  21   1   8        0.78       26.86     39.25 o
  22   1   8        1.53        4.13     33.05 o
   0   2   8     1003.12     1023.52     23.62 o
   1   2   8       44.88       99.61     11.84 o
   2   2   8      236.10      238.21      8.93 o
   3   2   8     6051.43     6120.06     49.84 o
   4   2   8      121.08      143.60     12.16 o
   5   2   8     1473.05     1712.90     34.06 o
   6   2   8      125.84       96.24      8.47 o
   7   2   8       21.14       40.32      7.51 o
   8   2   8      175.92      230.28     13.17 o
   9   2   8      362.26      422.78     15.03 o
  10   2   8      319.35      328.97     11.48 o
  11   2   8        2.74       10.35      8.01 o
  12   2   8      174.43      174.02     12.12 o
  13   2   8     1544.97     1475.10     32.78 o
  14   2   8        0.12       20.09     24.21 o
  15   2   8       15.61       21.22     18.18 o
  16   2   8      158.02      158.47     30.54 o
  17   2   8       12.01       16.53     19.08 o
  18   2   8        7.60       45.10     25.24 o
  19   2   8      410.90      474.42     34.78 o
  20   2   8        7.08       15.79     22.97 o
  21   2   8       25.29       43.77     24.58 o
   1   3   8    10417.52    11021.99     85.89 o
   2   3   8       16.38       27.97      4.78 o
   3   3   8    12996.49    13112.52     89.15 o
   4   3   8      578.02      590.62     20.67 o
   5   3   8     2893.84     2810.36     34.50 o
   6   3   8     1521.36     1506.91     25.46 o
   7   3   8    23804.92    23628.06    150.67 o
   8   3   8     1761.53     1794.68     26.64 o
   9   3   8    16121.73    15847.60    118.16 o
  10   3   8     2547.47     2697.97     47.74 o
  11   3   8     8930.17     8662.80     84.09 o
  12   3   8     1553.63     1612.23     40.55 o
  13   3   8     6045.19     5966.62     96.08 o
  14   3   8      709.04      775.62     37.76 o
  15   3   8     3244.76     3187.88     71.25 o
  16   3   8     1092.38     1067.36     47.06 o
  17   3   8      622.14      583.04     35.62 o
  18   3   8       68.01      102.86     23.86 o
  19   3   8     1541.76     1562.68     58.63 o
  20   3   8      150.05      167.54     36.43 o
  21   3   8       28.19       36.01     30.57 o
   0   4   8    13863.69    13746.84    125.84 o
   1   4   8    46778.84    45875.86    270.60 o
   2   4   8      945.84      988.03     53.35 o
   3   4   8    12605.25    11710.71     79.20 o
   4   4   8     4224.60     4391.03     44.80 o
   5   4   8    17189.05    16959.27    118.56 o
   6   4   8      195.47      193.31     17.78 o
   7   4   8     8532.35     8470.67     87.15 o
   8   4   8      505.44      476.25     17.94 o
   9   4   8     1158.67     1119.05     28.44 o
  10   4   8      575.04      575.25     20.63 o
  11   4   8       34.96       26.89     10.20 o
  12   4   8      261.01      259.00     24.66 o
  13   4   8      828.64      761.48     32.41 o
  14   4   8      268.90      299.59     23.69 o
  15   4   8     1540.85     1496.28     44.76 o
  16   4   8      703.44      676.17     34.59 o
  17   4   8     2628.85     2487.05     69.10 o
  18   4   8      636.94      590.02     48.14 o
  19   4   8     2420.72     2323.48    144.62 o
  20   4   8      477.46      519.34     51.07 o
   1   5   8      140.61      152.95      9.43 o
   2   5   8      208.83      202.16     10.09 o
   3   5   8      472.49      392.87     16.27 o
   4   5   8       56.57       70.38     11.16 o
   5   5   8     3946.81     3859.59     50.07 o
   6   5   8      938.21     1053.11     41.99 o
   7   5   8     4280.97     4229.82     58.27 o
   8   5   8     1555.42     1559.28     38.68 o
   9   5   8     3004.09     2911.52     43.66 o
  10   5   8      226.93      246.10     17.03 o
  11   5   8     2503.76     2470.74     41.61 o
  12   5   8      921.75     1002.63     49.85 o
  13   5   8     4037.92     3945.82     83.49 o
  14   5   8      403.84      516.13     30.47 o
  15   5   8     1336.53     1229.09     51.65 o
  16   5   8       76.96       72.89     24.14 o
  17   5   8      960.09      836.30     56.92 o
  18   5   8       78.76       22.73     29.22 o
  19   5   8      124.82      129.88     34.70 o
   0   6   8        2.73       -1.90     12.82 o
   1   6   8     1467.45     1474.09     26.09 o
   2   6   8        3.71       13.08     14.50 o
   3   6   8     1044.51     1009.88     28.48 o
   4   6   8        8.06        3.46     15.35 o
   5   6   8       38.66       42.81     17.09 o
   6   6   8      128.36      114.47     15.81 o
   7   6   8      109.02      106.12     18.88 o
   8   6   8      230.04      208.74     19.16 o
   9   6   8      847.50      801.36     28.95 o
  10   6   8        1.53       -0.39     13.24 o
  11   6   8     1309.24     1270.29     35.56 o
  12   6   8        8.41       -4.39     16.14 o
  13   6   8      748.70      671.97     39.71 o
  14   6   8        0.23        7.31     21.20 o
  15   6   8      282.42      219.45     30.15 o
  16   6   8      155.58      111.56     35.06 o
  17   6   8       39.33       87.97     34.70 o
  18   6   8        0.90       21.56     32.75 o
   1   7   8      469.06      537.33     28.94 o
   2   7   8      474.07      463.03     20.94 o
   3   7   8     1324.63     1378.71     44.90 o
   4   7   8     1171.80     1176.88     34.53 o
   5   7   8     1628.09     1604.96     55.60 o
   6   7   8      200.79      201.04     19.43 o
   7   7   8     4928.40     4954.29     71.98 o
   8   7   8     1107.22     1226.23     38.03 o
   9   7   8     3424.06     3298.35     79.32 o
  10   7   8      825.70      888.32     46.52 o
  11   7   8     1177.96     1296.62     44.84 o
  12   7   8      394.41      441.81     34.93 o
  13   7   8     2379.02     2353.58     71.57 o
  14   7   8      119.59       99.16     35.06 o
  15   7   8     1086.06     1051.77     67.01 o
  16   7   8      278.65      221.79     42.29 o
   0   8   8     1034.94     1036.23     53.71 o
   1   8   8     2027.93     2229.83     52.19 o
   2   8   8     1014.31     1130.46     37.63 o
   3   8   8     9660.05     9997.65    130.61 o
   4   8   8      712.40      720.48     31.69 o
   5   8   8     2006.46     2073.98     47.83 o
   6   8   8      211.46      201.66     23.04 o
   7   8   8      233.32      259.04     25.26 o
   8   8   8      105.34       80.48     22.07 o
   9   8   8      748.99      758.20     42.81 o
  10   8   8        1.27        3.18     27.04 o
  11   8   8       14.27      -20.58     20.58 o
  12   8   8       57.60       47.25     33.50 o
  13   8   8      332.90      365.33     90.90 o
  14   8   8       39.09       34.49     32.75 o
   1   9   8      259.98      274.26     37.19 o
   2   9   8      121.44      111.56     41.32 o
   3   9   8        5.33       53.71     33.05 o
   4   9   8        2.64       -0.43     28.92 o
   5   9   8       51.92       24.79     26.30 o
   6   9   8       69.66       66.11     41.32 o
   7   9   8      590.97      671.75     41.97 o
   8   9   8       14.47       44.86     26.57 o
   9   9   8      516.55      601.19     52.59 o
  10   9   8       38.84       24.79     35.06 o
  11   9   8      145.63      114.77     39.36 o
   0  10   8       22.10        8.26     37.19 o
   1  10   8      134.08       70.24     45.45 o
   2  10   8       55.86      115.69     45.45 o
   3  10   8       37.63       12.40     41.32 o
   4  10   8       48.61       99.16     45.45 o
   5  10   8      125.69       90.90     45.45 o
   6  10   8       20.30       45.45     45.45 o
   7  10   8       28.60       28.92     45.45 o
   1   1   9     1557.17     1648.64     30.15 o
   2   1   9     2340.19     2721.55     35.51 o
   3   1   9     1655.91     1621.73     26.74 o
   4   1   9    12808.88    12688.21     89.63 o
   5   1   9      428.73      375.52     10.48 o
   6   1   9     1397.87     1198.98     17.75 o
   7   1   9     9378.74     9805.54     74.38 o
   8   1   9     4915.49     4814.61     37.92 o
   9   1   9    11437.48    11918.58     75.97 o
  10   1   9    14600.18    14770.45     96.39 o
  11   1   9     9204.33     9349.08     64.03 o
  12   1   9     7602.77     7617.03     66.90 o
  13   1   9      496.65      484.12     23.86 o
  14   1   9     3521.16     3544.14     68.92 o
  15   1   9     2038.27     2093.88     55.43 o
  16   1   9     2095.04     2136.19     58.61 o
  17   1   9      659.87      811.87     41.16 o
  18   1   9      858.88      912.72     41.16 o
  19   1   9      355.08      320.87     37.98 o
  20   1   9       10.72      -26.30     26.30 o
  21   1   9       60.07      115.86     34.70 o
   0   2   9    40483.34    39367.68    407.28 o
   1   2   9    41665.21    42691.39    265.68 o
   2   2   9    54880.46    55645.19    370.37 o
   3   2   9    29111.37    29880.49    190.95 o
   4   2   9    17234.28    16896.46    116.06 o
   5   2   9     5298.11     5123.85     65.25 o
   6   2   9    30246.19    30341.42    198.36 o
   7   2   9     3203.91     3362.11     32.30 o
   8   2   9     5182.24     5209.23     44.49 o
   9   2   9     1065.70     1175.66     27.72 o
  10   2   9      168.99      180.19     13.30 o
  11   2   9      211.03      218.92     11.95 o
  12   2   9       26.29       36.91     12.28 o
  13   2   9       63.89       72.04     17.22 o
  14   2   9      555.79      562.99     21.09 o
  15   2   9     2882.85     2859.50     65.64 o
  16   2   9     6045.36     5831.30     99.16 o
  17   2   9     2724.18     2777.23     68.28 o
  18   2   9     1747.84     1770.89     56.97 o
  19   2   9     2295.95     2298.51     65.79 o
  20   2   9     3340.46     3355.57     82.08 o
  21   2   9     1273.94     1468.18     74.12 o
   1   3   9     2088.78     2309.50     26.75 o
   2   3   9      111.05      126.41      7.42 o
   3   3   9     3907.30     4133.02     40.10 o
   4   3   9     7309.09     7719.51     73.16 o
   5   3   9     6594.24     6730.66     67.61 o
   6   3   9     9075.64     8974.32     75.87 o
   7   3   9     5848.46     5831.07     52.07 o
   8   3   9      519.37      510.47     17.49 o
   9   3   9     6159.08     6143.15     69.29 o
  10   3   9    18129.13    17349.99    143.51 o
  11   3   9     2339.34     2269.74     38.68 o
  12   3   9     5376.46     5287.48     72.90 o
  13   3   9     3732.82     3715.57    119.05 o
  14   3   9     2924.92     2842.38     66.55 o
  15   3   9     1602.70     1550.60     51.55 o
  16   3   9     5151.02     4882.08     98.91 o
  17   3   9      234.46      244.93     27.58 o
  18   3   9     1344.58     1312.31     52.05 o
  19   3   9      231.70      205.14     29.36 o
  20   3   9        0.63       16.53     26.30 o
  21   3   9        6.11      -21.31     27.64 o
   0   4   9     1289.61     1170.11     37.57 o
   1   4   9        2.67       21.04     10.15 o
   2   4   9     3685.22     3750.16     41.06 o
   3   4   9        6.71       25.91      6.14 o
   4   4   9     1898.05     1949.26     29.40 o
   5   4   9      197.60      207.47     12.00 o
   6   4   9      597.37      543.96     30.80 o
   7   4   9        0.06       11.57     11.09 o
   8   4   9     1279.83     1280.43     27.69 o
   9   4   9      101.72       89.26     12.57 o
  10   4   9     1744.62     1808.89     36.02 o
  11   4   9      521.10      491.21     21.01 o
  12   4   9      914.83      941.43     42.16 o
  13   4   9      280.72      275.29     25.17 o
  14   4   9      500.94      518.81     33.23 o
  15   4   9        2.45       25.20     20.79 o
  16   4   9      221.11      228.89     23.23 o
  17   4   9       13.71       17.78     18.01 o
  18   4   9      382.41      362.30     51.65 o
  19   4   9      176.88      214.56     39.36 o
  20   4   9        9.75        5.31     30.57 o
   1   5   9      904.80      919.40     18.94 o
   2   5   9     2941.61     2919.09     35.36 o
   3   5   9      801.32      819.06     22.88 o
   4   5   9      500.32      535.85     20.42 o
   5   5   9     1706.86     1762.00     39.02 o
   6   5   9     4270.71     4275.29     67.64 o
   7   5   9     4659.30     4483.41     60.88 o
   8   5   9     6957.69     6760.96     94.09 o
   9   5   9     3751.99     3709.71     50.32 o
  10   5   9     5516.16     5266.46     62.34 o
  11   5   9     1755.06     1801.80     36.40 o
  12   5   9     2058.47     2031.98     43.39 o
  13   5   9     1573.09     1684.43     48.38 o
  14   5   9     7759.41     7585.88    140.15 o
  15   5   9      736.29      734.07     35.93 o
  16   5   9      651.81      627.62     41.30 o
  17   5   9      359.01      335.02     42.29 o
  18   5   9      258.76      259.27     40.59 o
  19   5   9      319.13      288.93     43.83 o
   0   6   9      727.16      783.67     32.40 o
   1   6   9     6688.05     6583.05     63.79 o
   2   6   9    10856.88    10548.67     88.03 o
   3   6   9     4200.53     4027.54     58.09 o
   4   6   9     6521.32     6242.48     95.11 o
   5   6   9     2245.86     2223.14     43.07 o
   6   6   9      776.54      767.10     27.98 o
   7   6   9      641.57      686.54     32.42 o
   8   6   9     1219.75     1237.71     35.40 o
   9   6   9      594.21      554.94     33.26 o
  10   6   9      228.61      237.16     19.09 o
  11   6   9      328.51      304.03     19.34 o
  12   6   9      912.63      890.02     32.35 o
  13   6   9      412.28      322.30     31.75 o
  14   6   9      568.28      497.34     40.55 o
  15   6   9      465.20      438.91     36.53 o
  16   6   9      736.92      648.96     52.35 o
  17   6   9      564.72      554.21     49.41 o
  18   6   9     2203.36     2165.10    136.35 o
   1   7   9      574.35      626.30     26.33 o
   2   7   9      271.18      283.73     17.33 o
   3   7   9      986.56      950.04     31.99 o
   4   7   9      514.79      581.95     28.03 o
   5   7   9      731.47      739.99     29.84 o
   6   7   9      846.05      893.95     32.67 o
   7   7   9      430.15      440.47     25.39 o
   8   7   9     1791.56     1859.83     44.97 o
   9   7   9     1021.07     1094.66     36.90 o
  10   7   9      771.59      701.83     35.61 o
  11   7   9      739.72      666.32     35.47 o
  12   7   9     1002.90     1173.74     44.91 o
  13   7   9      361.54      450.68     38.17 o
  14   7   9     1050.12     1046.37     76.44 o
  15   7   9      307.49      359.10     45.22 o
  16   7   9      265.19      236.11     43.83 o
   0   8   9      361.40      336.53     36.65 o
   1   8   9      254.48      243.88     23.73 o
   2   8   9       20.32       21.03     35.95 o
   3   8   9      307.63      348.45     30.22 o
   4   8   9        6.01        4.29     20.50 o
   5   8   9       19.46        6.91     16.38 o
   6   8   9       19.83        1.71     16.21 o
   7   8   9        0.07      -15.93     16.33 o
   8   8   9       36.30       20.77     19.94 o
   9   8   9       13.55       -4.13     20.66 o
  10   8   9        0.45      -21.89     21.89 o
  11   8   9       17.18        7.63     23.62 o
  12   8   9       16.54       -1.24     28.78 o
  13   8   9        0.04       18.59     32.14 o
  14   8   9       33.62       26.77     45.45 o
   1   9   9      127.07       80.51     20.69 o
   2   9   9      204.73      198.36     35.74 o
   3   9   9      371.49      328.93     40.59 o
   4   9   9      213.91      216.43     37.65 o
   5   9   9      137.98      136.35     41.32 o
   6   9   9      718.98      728.17     53.52 o
   7   9   9      447.74      539.94     55.78 o
   8   9   9      693.53      725.88     45.20 o
   9   9   9      390.82      412.52     46.47 o
  10   9   9      561.25      654.42     53.99 o
  11   9   9      567.03      587.03     52.35 o
   0  10   9      798.11      851.17     78.51 o
   1  10   9      473.78      458.64     61.98 o
   2  10   9     1079.27     1111.47     86.77 o
   3  10   9      531.24      566.07     70.24 o
   4  10   9      834.62      999.91     82.64 o
   5  10   9      359.96      376.00     61.98 o
   6  10   9      287.58      144.62     49.58 o
   1   0  10    36684.65    35245.66    373.97 o
   2   0  10     8014.49     7825.45     85.06 o
   3   0  10    13448.41    12552.22    106.78 o
   4   0  10    29202.87    30279.00    232.84 o
   5   0  10    29527.47    29767.08    230.16 o
   6   0  10    28244.15    29410.93    260.79 o
   7   0  10    18289.79    19361.77    158.73 o
   8   0  10      307.28      322.61     15.23 o
   9   0  10      374.18      376.11     25.05 o
  10   0  10     1974.95     2080.95     34.54 o
  11   0  10       51.74      106.52     30.15 o
  12   0  10      396.84      393.32     28.06 o
  13   0  10     1360.09     1290.19     74.37 o
  14   0  10      874.95     1023.30     45.66 o
  15   0  10     2422.53     2387.36     67.50 o
  16   0  10     7966.23     7759.66    210.73 o
  17   0  10     2725.61     2813.81    123.96 o
  18   0  10     3069.20     3020.40    132.22 o
  19   0  10     1079.62      937.94     82.64 o
  20   0  10     3486.92     3346.82    144.62 o
  21   0  10     3649.06     3788.93    161.14 o
   1   1  10     3021.80     3020.63     53.99 o
   2   1  10     1386.58     1186.26     23.04 o
   3   1  10     2939.08     2780.84     53.70 o
   4   1  10     1602.49     1651.13     22.88 o
   5   1  10    25242.45    25658.60    154.22 o
   6   1  10    16565.48    16407.40    113.60 o
   7   1  10      773.01      768.24     14.48 o
   8   1  10     7693.84     7975.87     55.63 o
   9   1  10     5051.82     5177.96     42.09 o
  10   1  10     7017.37     7008.79     52.31 o
  11   1  10    15807.00    15468.21     96.68 o
  12   1  10     8917.24     8832.75     75.59 o
  13   1  10     1974.23     1860.91     49.02 o
  14   1  10     3170.39     3403.72     68.92 o
  15   1  10     1993.19     1944.31     54.45 o
  16   1  10     1705.51     1621.62     52.79 o
  17   1  10     3947.09     3834.29     80.59 o
  18   1  10      779.72      797.98     53.99 o
  19   1  10       22.60       -6.20     26.30 o
  20   1  10        5.64       19.21     35.12 o
  21   1  10       44.33       45.45     29.22 o
   0   2  10      489.22      579.42     25.81 o
   1   2  10     1192.93     1342.16     29.82 o
   2   2  10        3.51       10.54      7.39 o
   3   2  10       82.85      138.15      8.47 o
   4   2  10     1321.42     1482.19     22.48 o
   5   2  10      155.13      202.70     11.19 o
   6   2  10        8.97        6.27      6.72 o
   7   2  10        0.67       -1.44      6.92 o
   8   2  10       22.67       39.52      7.54 o
   9   2  10      686.99      710.03     21.15 o
  10   2  10       21.22       13.15     10.82 o
  11   2  10       32.03       27.17     11.08 o
  12   2  10       34.88       32.35     10.90 o
  13   2  10      234.14      236.68     22.97 o
  14   2  10      161.96      128.82     20.58 o
  15   2  10      455.74      452.30     30.83 o
  16   2  10      401.36      421.64     31.75 o
  17   2  10        1.69       17.39     18.79 o
  18   2  10        7.48       25.95     20.58 o
  19   2  10       64.33       54.94     23.62 o
  20   2  10        0.04        6.20     30.99 o
  21   2  10        4.07       10.33     32.14 o
   1   3  10     4346.67     4304.09     40.13 o
   2   3  10      302.81      231.80     10.20 o
   3   3  10     1552.82     1443.83     21.78 o
   4   3  10      968.81      923.76     19.40 o
   5   3  10     2002.67     1963.72     32.87 o
   6   3  10     8801.98     8930.50     84.25 o
   7   3  10     6358.58     6017.65     64.58 o
   8   3  10    10297.96    10235.66     94.47 o
   9   3  10     3422.58     3246.50     46.07 o
  10   3  10     2324.65     2402.69     36.01 o
  11   3  10     1170.76     1152.16     36.01 o
  12   3  10     8188.54     8010.97     96.16 o
  13   3  10     8388.11     8043.05    116.75 o
  14   3  10     5137.54     5158.86     91.30 o
  15   3  10     4317.13     4189.21    104.33 o
  16   3  10      994.87     1075.67     46.87 o
  17   3  10      131.31      116.28     24.58 o
  18   3  10      594.83      620.39     38.92 o
  19   3  10      550.35      630.91     40.17 o
  20   3  10       74.77       87.70     31.38 o
   0   4  10    13463.24    13214.54    131.80 o
   1   4  10    13095.78    12881.95     86.42 o
   2   4  10    17200.17    16937.52    115.21 o
   3   4  10    10330.48    10024.04     75.93 o
   4   4  10     7967.37     7915.92     74.05 o
   5   4  10    10386.11    10291.96     90.93 o
   6   4  10     8617.87     8968.80    204.90 o
   7   4  10     4202.97     4132.95     56.02 o
   8   4  10     1218.89     1158.05     29.50 o
   9   4  10        2.24       -8.14     11.39 o
  10   4  10     1897.28     1866.17     36.80 o
  11   4  10      100.86       70.64     14.35 o
  12   4  10        7.56       17.32     14.66 o
  13   4  10      288.48      289.14     27.58 o
  14   4  10     2668.96     2656.31     78.03 o
  15   4  10     1653.24     1678.10     55.03 o
  16   4  10     1070.38     1105.40     45.84 o
  17   4  10     1034.82      989.10     46.76 o
  18   4  10     2806.97     2960.25     97.58 o
  19   4  10     1060.51     1032.43     62.77 o
  20   4  10     2162.39     2370.86     93.36 o
   1   5  10      952.72      925.43     19.16 o
   2   5  10     1452.75     1419.62     29.40 o
   3   5  10      271.59      259.01     15.58 o
   4   5  10      933.20      911.15     27.57 o
   5   5  10     2131.49     2086.83     40.16 o
   6   5  10     1336.11     1343.44     33.20 o
   7   5  10     3588.64     3639.27     55.33 o
   8   5  10     3627.79     3570.97     55.23 o
   9   5  10     3353.73     3215.67     47.90 o
  10   5  10     3143.82     3203.03     53.28 o
  11   5  10     3697.27     3518.00     68.33 o
  12   5  10     1652.82     1662.31     45.17 o
  13   5  10      974.68      957.21     38.01 o
  14   5  10      875.98      915.72     39.09 o
  15   5  10      126.70      155.57     23.69 o
  16   5  10      518.08      546.57     38.17 o
  17   5  10      523.75      528.39     48.14 o
  18   5  10      419.12      458.55     55.78 o
  19   5  10       96.36      107.43     37.98 o
   0   6  10       30.49       49.42     50.60 o
   1   6  10     2686.58     2623.99     40.96 o
   2   6  10      354.61      372.94     21.18 o
   3   6  10     1796.27     1791.09     39.19 o
   4   6  10      244.26      232.86     21.75 o
   5   6  10      121.79      133.31     16.63 o
   6   6  10      113.98      141.51     16.82 o
   7   6  10       15.93       23.07     14.35 o
   8   6  10       71.20       87.00     16.51 o
   9   6  10      398.46      385.53     20.96 o
  10   6  10      377.29      348.21     20.42 o
  11   6  10       49.50       15.04     13.62 o
  12   6  10        4.36      -14.05     14.64 o
  13   6  10       38.03       35.49     19.34 o
  14   6  10       98.05       85.83     26.02 o
  15   6  10      196.45      183.99     29.36 o
  16   6  10       90.96       18.41     70.24 o
  17   6  10       17.18       16.72     30.57 o
   1   7  10      798.52      802.38     31.17 o
   2   7  10      258.84      294.12     24.36 o
   3   7  10      302.52      310.58     20.55 o
   4   7  10       77.67       68.21     16.61 o
   5   7  10      171.42      175.31     18.83 o
   6   7  10     1168.72     1184.28     37.02 o
   7   7  10     1296.51     1343.61     39.10 o
   8   7  10     1917.51     1879.80     52.91 o
   9   7  10     1468.53     1559.98     43.54 o
  10   7  10     1838.53     1792.97     41.18 o
  11   7  10      512.54      498.76     30.89 o
  12   7  10     1063.09     1101.39     43.74 o
  13   7  10     1306.69     1336.00     64.92 o
  14   7  10     1157.68     1134.11     65.69 o
  15   7  10      691.58      721.72     80.57 o
  16   7  10      400.83      371.77     48.14 o
   0   8  10     2971.29     3044.90    136.35 o
   1   8  10     2289.83     2264.23     54.62 o
   2   8  10     1634.95     1651.25     59.76 o
   3   8  10     3597.22     3527.35     81.59 o
   4   8  10     1259.96     1314.84     51.42 o
   5   8  10      299.81      329.82     28.81 o
   6   8  10      693.35      703.51     35.84 o
   7   8  10      234.66      257.53     24.18 o
   8   8  10      540.74      520.95     29.78 o
   9   8  10      816.98      824.02     39.66 o
  10   8  10        7.07        3.02     20.08 o
  11   8  10        0.01      -20.08     20.08 o
  12   8  10       87.19      134.90     35.06 o
  13   8  10      462.73      488.16     49.41 o
   1   9  10       87.41       55.90     28.70 o
   2   9  10      231.41      188.71     29.75 o
   3   9  10       52.97       78.66     26.57 o
   4   9  10       99.72      101.50     28.43 o
   5   9  10       32.97       92.88     32.75 o
   6   9  10      181.59      300.67     40.59 o
   7   9  10      722.48      751.08     53.52 o
   8   9  10      265.46      394.41     46.75 o
   9   9  10      511.86      673.50     53.99 o
  10   9  10      224.98      208.68     40.90 o
   0  10  10       57.91       -4.13     41.32 o
   1  10  10       70.55       12.40     41.32 o
   2  10  10       13.29        0.00     37.19 o
   3  10  10       15.77        4.13     45.45 o
   4  10  10        4.55       -8.26     41.32 o
   5  10  10       11.83       -4.13     41.32 o
   1   1  11     2298.37     2546.46     55.78 o
   2   1  11      327.46      383.46     15.93 o
   3   1  11     8595.48     9169.37     87.23 o
   4   1  11     1702.04     1631.82     42.12 o
   5   1  11    13054.45    13225.11    106.68 o
   6   1  11     5648.21     5763.46     47.32 o
   7   1  11    11508.77    11484.65     74.09 o
   8   1  11     2015.93     1879.81     22.89 o
   9   1  11    13100.64    12976.03     83.11 o
  10   1  11     4683.08     4607.84     40.55 o
  11   1  11    14961.62    14964.11    123.32 o
  12   1  11      317.01      327.20     18.26 o
  13   1  11     3836.46     3827.72     71.32 o
  14   1  11     2326.13     2139.73     55.20 o
  15   1  11     4359.59     4382.75     83.64 o
  16   1  11      783.94      709.68     38.02 o
  17   1  11     1592.69     1596.66     52.14 o
  18   1  11      285.32      282.28     88.84 o
  19   1  11     1242.29     1206.09     64.08 o
  20   1  11       19.26        0.00     29.22 o
  21   1  11       30.59       -7.67     30.99 o
   0   2  11    11665.87    10920.88    142.55 o
   1   2  11    37448.73    36406.49    355.29 o
   2   2  11     3697.64     3540.45     47.99 o
   3   2  11    18638.42    17540.56    121.50 o
   4   2  11     1011.26      953.28     18.13 o
   5   2  11    10914.18    10826.79     93.07 o
   6   2  11    12306.28    12594.52     96.66 o
   7   2  11     6874.97     6826.36     62.30 o
   8   2  11       80.88       59.53     11.32 o
   9   2  11      238.86      253.83     15.88 o
  10   2  11       54.42       58.68     11.96 o
  11   2  11      276.27      288.70     15.17 o
  12   2  11      558.58      526.46     27.85 o
  13   2  11     1676.43     1686.44     49.52 o
  14   2  11      484.91      471.33     35.13 o
  15   2  11     2808.02     2842.14     71.23 o
  16   2  11      995.28     1003.16     44.37 o
  17   2  11     2682.20     2745.08    108.72 o
  18   2  11      164.27      210.49     27.58 o
  19   2  11     2752.55     2639.60     71.25 o
  20   2  11      850.33      715.36     53.99 o
  21   2  11     2784.79     2825.01    132.22 o
   1   3  11      435.44      475.02     14.04 o
   2   3  11       70.19       68.06     12.90 o
   3   3  11     1319.27     1227.55     30.55 o
   4   3  11     7404.20     7175.19     61.50 o
   5   3  11     4003.95     4015.94     50.20 o
   6   3  11     1405.24     1376.02     28.78 o
   7   3  11     3388.67     3425.85     47.61 o
   8   3  11       28.17       62.13     17.78 o
   9   3  11     4765.48     4710.69     58.24 o
  10   3  11     4302.13     4430.58     63.92 o
  11   3  11     4185.81     4033.02     55.12 o
  12   3  11     2350.65     2283.68     47.73 o
  13   3  11     2425.66     2297.84     62.21 o
  14   3  11       39.73       33.02     36.04 o
  15   3  11     1103.13     1126.47     46.62 o
  16   3  11      534.68      514.69     34.78 o
  17   3  11     1243.99     1210.92     49.26 o
  18   3  11      414.98      351.26     31.75 o
  19   3  11       39.83       17.46     22.76 o
  20   3  11       29.90       19.48     22.97 o
   0   4  11      604.28      691.63     23.73 o
   1   4  11      203.85      250.03     15.07 o
   2   4  11      327.41      355.92     14.42 o
   3   4  11      461.12      475.39     14.65 o
   4   4  11      659.53      677.35     22.44 o
   5   4  11      140.16      180.02     15.45 o
   6   4  11      596.31      631.69     24.36 o
   7   4  11      172.18      175.22     18.00 o
   8   4  11      154.97      136.41     15.45 o
   9   4  11       15.62       18.21     12.09 o
  10   4  11      623.88      623.65     25.08 o
  11   4  11      765.16      717.62     26.84 o
  12   4  11      849.53      792.41     34.59 o
  13   4  11     1433.67     1358.94     49.98 o
  14   4  11       20.75        8.26     19.79 o
  15   4  11        2.18      -10.99     19.26 o
  16   4  11      511.67      515.88     36.18 o
  17   4  11       18.82        6.21     21.20 o
  18   4  11      622.76      733.88     60.01 o
  19   4  11      160.67      209.25     43.38 o
   1   5  11      555.46      526.50     15.74 o
   2   5  11     3844.01     3492.58     50.76 o
   3   5  11     3550.61     3503.49     51.26 o
   4   5  11      104.28      100.77     13.40 o
   5   5  11     2430.17     2330.65     43.48 o
   6   5  11     1000.06     1017.01     36.00 o
   7   5  11     8044.77     7857.82     87.79 o
   8   5  11     1659.36     1718.05     39.17 o
   9   5  11     5335.17     5118.52     62.18 o
  10   5  11       86.75      107.19     15.96 o
  11   5  11     3137.47     3148.91     48.99 o
  12   5  11     1345.68     1381.12     38.36 o
  13   5  11     2178.43     2061.87     52.53 o
  14   5  11     1152.18     1102.35     46.52 o
  15   5  11     1067.60     1015.20     41.73 o
  16   5  11        4.94       -6.54     18.29 o
  17   5  11      332.43      279.21     40.59 o
  18   5  11      168.49      143.68     39.36 o
   0   6  11      625.90      685.59    115.69 o
   1   6  11    10992.35    10550.51     94.93 o
   2   6  11     3928.53     3908.69     57.45 o
   3   6  11    12520.75    12249.87    121.78 o
   4   6  11     2036.86     2104.97     42.88 o
   5   6  11     4810.65     4658.68     65.24 o
   6   6  11      579.31      639.71     26.86 o
   7   6  11     1577.29     1559.54     37.98 o
   8   6  11      854.97      860.07     39.73 o
   9   6  11     1345.69     1362.95     34.40 o
  10   6  11       81.09       61.43     19.18 o
  11   6  11       10.03      -11.69     11.69 o
  12   6  11      488.55      478.39     26.77 o
  13   6  11      178.52      181.77     24.10 o
  14   6  11       10.59       35.12     24.58 o
  15   6  11      264.10      290.11     33.23 o
  16   6  11       17.70        8.70     30.99 o
  17   6  11     1121.43     1076.07     65.30 o
   1   7  11       59.35       63.14     16.77 o
   2   7  11       62.52       34.64     19.79 o
   3   7  11        4.78       10.71     28.64 o
   4   7  11      300.69      292.83     21.99 o
   5   7  11      426.30      488.87     25.80 o
   6   7  11      137.12      160.40     19.52 o
   7   7  11      771.07      759.51     32.25 o
   8   7  11      666.09      643.54     30.89 o
   9   7  11     1078.84     1172.65     39.10 o
  10   7  11      358.96      368.39     23.01 o
  11   7  11      565.49      579.54     30.19 o
  12   7  11        4.16       20.20     21.32 o
  13   7  11     1020.90     1033.97     62.09 o
  14   7  11      468.23      524.96     51.07 o
  15   7  11      669.51      682.15     55.28 o
   0   8  11      102.28       86.39     31.74 o
   1   8  11      999.44      919.86     37.84 o
   2   8  11        8.50       20.23     24.32 o
   3   8  11      137.41       99.55     27.83 o
   4   8  11        3.78       -1.80     23.62 o
   5   8  11      240.17      267.50     32.39 o
   6   8  11      209.22      196.71     23.73 o
   7   8  11       75.37       76.26     18.95 o
   8   8  11        1.51      -12.32     17.07 o
   9   8  11        1.57      -16.85     16.85 o
  10   8  11       30.89       20.03     20.96 o
  11   8  11        1.78      -19.54     19.54 o
  12   8  11        5.62       43.38     32.14 o
  13   8  11        0.23       35.12     32.14 o
   1   9  11       44.00       58.69     24.89 o
   2   9  11      461.80      452.08     37.00 o
   3   9  11      114.54      136.13     28.50 o
   4   9  11        3.99        4.48     23.62 o
   5   9  11      633.73      629.37     42.51 o
   6   9  11      114.01      126.93     35.74 o
   7   9  11      810.83      815.90     84.70 o
   8   9  11      255.02      318.71    126.02 o
   9   9  11      775.80      752.00     78.51 o
  10   9  11       56.25       64.22     47.52 o
   1  10  11      557.77      578.46     70.24 o
   2  10  11      318.31      322.29     61.98 o
   3  10  11      634.01      661.10     70.24 o
   4  10  11      173.79      206.59     53.71 o
   0   0  12    71224.64    71952.45   1045.36 o
   1   0  12     1551.78     1401.01     37.98 o
   2   0  12    78606.11    80149.58    673.37 o
   3   0  12     2803.16     3167.88     57.76 o
   4   0  12    19012.64    18373.77    152.27 o
   5   0  12     9109.40     9397.37    100.86 o
   6   0  12    22189.23    22312.38    182.04 o
   7   0  12      627.05      537.00     23.86 o
   8   0  12     4528.86     4377.84     65.60 o
   9   0  12       12.62       66.34     33.46 o
  10   0  12      353.66      371.36     18.42 o
  11   0  12       51.92       45.89     12.13 o
  12   0  12      146.19      179.50     17.92 o
  13   0  12        4.27       -3.79     16.81 o
  14   0  12     2403.66     2392.50     67.50 o
  15   0  12      102.52       66.11     37.19 o
  16   0  12     5432.02     5255.74    169.41 o
  17   0  12       55.66       90.90     41.32 o
  18   0  12     3170.33     3797.19    152.88 o
  19   0  12       83.94      144.62     45.45 o
  20   0  12     4320.03     4441.76    173.54 o
  21   0  12      619.25      566.07     74.37 o
   1   1  12     1074.59     1036.62     28.43 o
   2   1  12        2.57       20.66      9.74 o
   3   1  12      410.09      463.26     18.01 o
   4   1  12    10318.74    10336.64     87.90 o
   5   1  12     5790.36     5868.30     49.18 o
   6   1  12     6218.92     6302.16     52.23 o
   7   1  12     1877.21     2017.70     24.15 o
   8   1  12     6807.61     6701.12     50.98 o
   9   1  12       48.66      102.76      8.36 o
  10   1  12    17748.04    17710.69    109.41 o
  11   1  12     3062.27     3050.08     33.29 o
  12   1  12     7313.41     7386.62     77.01 o
  13   1  12       16.15      -10.87     26.91 o
  14   1  12     4100.64     4153.49     99.56 o
  15   1  12       55.37       27.13     25.74 o
  16   1  12     2850.23     2902.31     68.57 o
  17   1  12     1466.20     1556.27     70.12 o
  18   1  12     1311.58     1422.57     68.61 o
  19   1  12      152.75      153.47     36.43 o
  20   1  12        6.27        6.89     30.57 o
  21   1  12       15.51       22.82     33.50 o
   0   2  12       40.35       85.41     14.46 o
   1   2  12      118.37      182.31     12.13 o
   2   2  12      993.34     1214.17     22.72 o
   3   2  12       72.11      131.56      8.93 o
   4   2  12      299.77      332.16     12.61 o
   5   2  12      243.05      239.75     13.08 o
   6   2  12      833.01      806.44     25.56 o
   7   2  12      265.16      249.44     14.78 o
   8   2  12      134.07      115.93     11.73 o
   9   2  12      422.49      402.41     18.06 o
  10   2  12     1587.50     1496.54     31.99 o
  11   2  12      344.35      281.58     13.67 o
  12   2  12      569.54      561.40     26.80 o
  13   2  12      347.36      328.19     26.73 o
  14   2  12       57.38       79.05     31.29 o
  15   2  12      135.57      200.53     33.63 o
  16   2  12      137.66      120.90     24.32 o
  17   2  12        1.32       42.99     21.20 o
  18   2  12      115.58      153.55     25.17 o
  19   2  12        7.60       24.79     33.05 o
  20   2  12       12.68       -7.18     27.64 o
   1   3  12     1245.43     1252.31     22.71 o
   2   3  12     1247.69     1154.90     28.02 o
   3   3  12       46.97       41.61      9.33 o
   4   3  12     3998.04     4064.10     42.49 o
   5   3  12       44.88       72.07     11.73 o
   6   3  12     6047.07     6164.18     74.83 o
   7   3  12      978.82      979.16     26.56 o
   8   3  12     9189.93     8998.58     88.60 o
   9   3  12       52.33       74.15     13.40 o
  10   3  12    14928.00    15003.81    131.36 o
  11   3  12       46.20      126.87     15.81 o
  12   3  12     4146.22     4178.82     66.47 o
  13   3  12     2925.36     2959.36     69.10 o
  14   3  12     4931.39     4983.32     90.47 o
  15   3  12      144.82      167.13     26.02 o
  16   3  12     1262.11     1291.44     49.98 o
  17   3  12        1.76       -3.50     19.79 o
  18   3  12      548.37      572.38     38.02 o
  19   3  12        3.06       -8.56     28.17 o
  20   3  12      164.74      217.75     36.72 o
   0   4  12    14227.80    13984.27    132.94 o
   1   4  12      103.32      125.72     23.10 o
   2   4  12    28059.46    27520.08    175.37 o
   3   4  12     1039.09      927.81     37.37 o
   4   4  12    14371.12    14059.55    123.83 o
   5   4  12     1262.81     1309.91     30.95 o
   6   4  12     6540.65     6529.84     82.11 o
   7   4  12     1445.92     1353.65     36.55 o
   8   4  12     3085.22     2994.80     47.61 o
   9   4  12      663.51      643.59     34.83 o
  10   4  12      104.23      115.78     15.81 o
  11   4  12     1163.69     1105.31     31.69 o
  12   4  12      782.32      706.72     31.97 o
  13   4  12       37.22       28.38     26.42 o
  14   4  12      514.70      494.02     33.23 o
  15   4  12       60.77       45.05     22.76 o
  16   4  12     2878.56     2874.21     83.38 o
  17   4  12       30.13       28.45     22.44 o
  18   4  12     3251.62     3206.46     92.49 o
  19   4  12      101.59       90.36     51.65 o
   1   5  12      143.49      110.38     13.89 o
   2   5  12      273.68      265.96     17.42 o
   3   5  12      152.48      174.54     16.61 o
   4   5  12     1813.93     1767.92     37.81 o
   5   5  12       97.41      116.33     15.45 o
   6   5  12     4478.29     4325.32     61.24 o
   7   5  12       11.46       52.12     14.22 o
   8   5  12     1938.29     1893.67     41.26 o
   9   5  12        0.86       18.59     13.99 o
  10   5  12     3447.82     3368.40     51.27 o
  11   5  12      361.84      416.40     21.49 o
  12   5  12     3463.80     3462.47     59.28 o
  13   5  12       23.12       20.55     19.54 o
  14   5  12     2300.76     2267.52     57.14 o
  15   5  12       24.13       39.09     20.50 o
  16   5  12     1566.29     1550.19     50.46 o
  17   5  12      310.74      274.31     55.78 o
  18   5  12      363.71      368.91     46.47 o
   0   6  12       33.94       79.94     84.70 o
   1   6  12      521.97      573.59     33.96 o
   2   6  12      710.01      701.67     32.42 o
   3   6  12     3561.32     3523.59     60.47 o
   4   6  12        7.53       37.74     18.84 o
   5   6  12        0.12       18.31     13.95 o
   6   6  12        2.98      -14.26     14.26 o
   7   6  12       52.92       27.55     14.95 o
   8   6  12      150.81      135.14     18.06 o
   9   6  12      111.68       92.89     16.39 o
  10   6  12        0.48      -14.47     14.47 o
  11   6  12       67.60       64.12     15.69 o
  12   6  12        7.82      -16.99     16.99 o
  13   6  12      134.45      146.60     23.58 o
  14   6  12       23.09       27.36     20.08 o
  15   6  12       91.97       75.54     31.44 o
  16   6  12       21.93       24.42     31.74 o
  17   6  12       25.34       13.58     35.12 o
   1   7  12      751.62      683.97     37.32 o
   2   7  12      616.08      654.54     36.36 o
   3   7  12        6.03       -0.89     21.63 o
   4   7  12      844.06      853.60     35.22 o
   5   7  12        2.56       10.07     16.77 o
   6   7  12     2206.24     2192.81     53.65 o
   7   7  12       48.86      100.18     24.07 o
   8   7  12     2573.19     2585.64     70.33 o
   9   7  12      117.14      182.20     22.08 o
  10   7  12     1998.88     2032.94     44.69 o
  11   7  12        0.20       28.66     18.37 o
  12   7  12     1602.02     1696.38     53.65 o
  13   7  12      225.23      287.94     35.62 o
  14   7  12     2064.72     1955.25     88.84 o
  15   7  12      219.06      265.02     43.83 o
   0   8  12     1178.66     1240.80     62.36 o
   1   8  12        3.64        2.83     34.75 o
   2   8  12     3185.58     3239.52    167.54 o
   3   8  12      200.08      257.49     31.55 o
   4   8  12     2888.85     2903.66     75.36 o
   5   8  12        8.42       11.66     22.97 o
   6   8  12      872.75     1005.28     49.73 o
   7   8  12        4.33      -13.70     18.42 o
   8   8  12      346.08      365.42     33.40 o
   9   8  12      506.42      592.11     34.48 o
  10   8  12      149.28      157.96     25.90 o
  11   8  12       17.29        4.97     20.96 o
  12   8  12      127.81      236.34     45.45 o
   1   9  12        4.76       26.66     22.44 o
   2   9  12      179.85      210.18     31.55 o
   3   9  12        0.32      -14.47     23.26 o
   4   9  12       47.80       80.91     30.76 o
   5   9  12       71.79       56.16     27.33 o
   6   9  12      196.00      288.38     46.95 o
   7   9  12      115.74      182.84     32.54 o
   8   9  12      794.07      891.67     62.77 o
   9   9  12       52.10      109.02     37.65 o
   1  10  12        0.02        8.26     41.32 o
   2  10  12        5.80        0.00     41.32 o
   1   1  13     1082.78     1220.61     30.83 o
   2   1  13       98.64      179.17     17.88 o
   3   1  13     4382.02     4165.62     42.61 o
   4   1  13     3513.05     3836.84     37.64 o
   5   1  13    13185.59    13227.73     91.15 o
   6   1  13        0.92       27.17      8.17 o
   7   1  13     6788.33     6572.26     50.83 o
   8   1  13      885.65      958.59     18.02 o
   9   1  13     7649.71     7640.62     57.85 o
  10   1  13     1333.65     1355.61     22.89 o
  11   1  13     5904.34     5837.28     54.14 o
  12   1  13       91.60       99.83     13.95 o
  13   1  13    10097.54    10094.00    133.05 o
  14   1  13       11.47        1.65     17.01 o
  15   1  13     3327.05     3361.65     72.29 o
  16   1  13      170.29      141.11     33.50 o
  17   1  13     1400.17     1460.85     67.20 o
  18   1  13       17.25      -25.28     43.38 o
  19   1  13      132.40       80.57     32.14 o
  20   1  13        2.42       -2.16     30.57 o
   0   2  13     1512.19     1476.67     80.57 o
   1   2  13    36355.15    36020.30    281.43 o
   2   2  13      191.34      231.46     12.62 o
   3   2  13    21273.25    20259.10    157.37 o
   4   2  13      232.78      343.57     29.35 o
   5   2  13    27474.41    27596.43    204.30 o
   6   2  13        1.87       21.43     13.15 o
   7   2  13    14339.05    14605.54    122.97 o
   8   2  13      152.14      187.91     19.64 o
   9   2  13      425.62      484.17     20.22 o
  10   2  13     2879.03     2846.71     40.02 o
  11   2  13      131.96      108.56     11.39 o
  12   2  13      189.99      123.45     14.95 o
  13   2  13      786.26      878.20     38.64 o
  14   2  13        2.72        7.68     18.79 o
  15   2  13     3109.68     3035.31     96.80 o
  16   2  13        0.01        2.22     19.79 o
  17   2  13     3577.47     3649.91     95.89 o
  18   2  13      398.64      412.76     33.23 o
  19   2  13     2397.14     2301.23     87.50 o
  20   2  13       20.33       41.71     35.12 o
   1   3  13     2381.25     2273.80     31.58 o
   2   3  13     1475.29     1461.02     30.55 o
   3   3  13     1769.19     1702.42     26.88 o
   4   3  13     1538.41     1476.18     26.89 o
   5   3  13     9813.58     9357.11    100.12 o
   6   3  13      223.70      249.37     18.42 o
   7   3  13     6367.57     6398.15     70.55 o
   8   3  13      468.64      475.53     21.01 o
   9   3  13     8914.70     8857.16     90.08 o
  10   3  13      328.07      346.58     20.22 o
  11   3  13    13582.36    13310.83    122.02 o
  12   3  13        1.40       32.70     28.13 o
  13   3  13     2151.50     2243.57     60.22 o
  14   3  13      391.35      433.75     32.38 o
  15   3  13     2188.78     2114.24     60.84 o
  16   3  13      139.12      102.84     23.62 o
  17   3  13     1996.13     1958.57     61.76 o
  18   3  13        7.93       13.35     21.89 o
  19   3  13      145.12      142.25     27.58 o
   0   4  13     1508.83     1551.92     45.19 o
   1   4  13      498.79      527.05     18.69 o
   2   4  13        2.35       34.34     10.03 o
   3   4  13     1094.10     1010.61     28.33 o
   4   4  13       20.55       31.37     12.35 o
   5   4  13      137.72      126.19     14.64 o
   6   4  13     1783.66     1771.10     43.54 o
   7   4  13       17.58       32.06     13.85 o
   8   4  13      434.11      436.51     22.08 o
   9   4  13     1287.20     1309.18     33.61 o
  10   4  13       10.03      -12.35     12.35 o
  11   4  13       54.27       46.62     14.64 o
  12   4  13     1628.21     1570.71     44.24 o
  13   4  13       73.49      138.65     24.58 o
  14   4  13        0.04       -6.27     18.79 o
  15   4  13      363.32      337.59     32.38 o
  16   4  13      668.21      735.92     41.82 o
  17   4  13        6.81      -12.69     20.34 o
  18   4  13      121.17      162.84     29.98 o
  19   4  13       44.42       26.01     25.17 o
   1   5  13     3596.64     3429.05     55.64 o
   2   5  13     1323.12     1258.51     35.06 o
   3   5  13      970.61      957.20     34.16 o
   4   5  13      144.64      154.07     16.09 o
   5   5  13     1262.46     1190.71     32.67 o
   6   5  13      246.69      258.98     19.03 o
   7   5  13     4279.96     4171.59     61.24 o
   8   5  13      127.79      134.61     17.67 o
   9   5  13     5159.05     4922.12     62.24 o
  10   5  13       29.50       80.14     15.69 o
  11   5  13     2998.40     2857.51     48.25 o
  12   5  13      143.62      196.11     26.25 o
  13   5  13     4302.53     4333.34     78.18 o
  14   5  13        3.91       18.24     20.50 o
  15   5  13     3210.92     3297.24    106.16 o
  16   5  13       49.04       40.83     21.62 o
  17   5  13      345.94      285.44     42.29 o
  18   5  13       44.94       17.07     33.50 o
   0   6  13      277.68      283.74     33.50 o
   1   6  13     5718.14     5566.86     94.29 o
   2   6  13      511.12      513.67     37.36 o
   3   6  13    11235.48    11001.72    123.11 o
   4   6  13      589.96      576.09     28.70 o
   5   6  13     2285.11     2357.08     50.92 o
   6   6  13      142.87      147.41     17.67 o
   7   6  13     1324.97     1330.26     42.58 o
   8   6  13       60.58       33.20     16.38 o
   9   6  13      482.53      492.38     23.45 o
  10   6  13       50.53       29.76     15.23 o
  11   6  13       11.16        0.91     14.55 o
  12   6  13       12.44        3.22     16.08 o
  13   6  13      828.07      839.69     53.08 o
  14   6  13      186.62      163.37     25.13 o
  15   6  13      501.83      507.25    117.76 o
  16   6  13       32.14       -7.48     30.57 o
   1   7  13       37.61       -7.78     18.46 o
   2   7  13      415.21      295.47     30.40 o
   3   7  13      226.40      190.68     27.33 o
   4   7  13       18.93        5.56     32.47 o
   5   7  13      902.73      904.61     37.51 o
   6   7  13       86.99      102.17     21.12 o
   7   7  13     2421.65     2486.57     58.34 o
   8   7  13        7.84       21.74     18.42 o
   9   7  13     1817.52     1902.35     48.11 o
  10   7  13        2.05        1.62     16.25 o
  11   7  13      588.89      588.69     30.31 o
  12   7  13        8.02       -7.23     20.87 o
  13   7  13     1091.69     1165.02     55.52 o
  14   7  13       83.11      121.48     36.43 o
   0   8  13        6.86      -24.79     26.30 o
   1   8  13       62.70       49.69     23.53 o
   2   8  13        0.18       18.81     26.02 o
   3   8  13       51.24       76.45     36.52 o
   4   8  13       38.40       25.50     24.32 o
   5   8  13        0.19       24.87     24.14 o
   6   8  13        8.65        2.82     22.44 o
   7   8  13       59.07       43.89     23.62 o
   8   8  13        3.07        0.02     20.96 o
   9   8  13       68.73       84.29     26.24 o
  10   8  13        0.59      -20.08     20.08 o
  11   8  13        4.83      -16.53     23.86 o
  12   8  13        6.95       27.85     32.75 o
   1   9  13        2.00       -2.68     22.44 o
   2   9  13        1.10       -4.59     23.04 o
   3   9  13       43.83       50.87     26.73 o
   4   9  13       28.64       10.12     24.32 o
   5   9  13      603.84      594.37     41.82 o
   6   9  13       31.57       38.99     26.73 o
   7   9  13      550.75      603.25     43.55 o
   8   9  13        4.19       46.74     26.73 o
   0   0  14    40602.66    38046.30    586.73 o
   1   0  14     1785.96     1878.12     49.67 o
   2   0  14    14898.09    14529.69    148.69 o
   3   0  14      444.29      379.24     28.03 o
   4   0  14     4778.78     4568.86     93.26 o
   5   0  14      404.15      422.94     22.18 o
   6   0  14    30558.27    31056.86    247.67 o
   7   0  14      265.56      250.89     14.52 o
   8   0  14      822.50      894.80     25.84 o
   9   0  14      303.44      292.78     17.10 o
  10   0  14       28.41       26.99     13.12 o
  11   0  14     1668.65     1648.45     35.70 o
  12   0  14      195.18      176.09     19.26 o
  13   0  14      962.29      975.12     74.37 o
  14   0  14     2575.71     2722.91    119.82 o
  15   0  14        6.30      -28.92     33.05 o
  16   0  14     2256.07     2351.04    115.69 o
  17   0  14      396.78      413.19     57.85 o
  18   0  14     1797.16     1991.56    115.69 o
  19   0  14      267.96      243.78     53.71 o
  20   0  14     2885.10     3012.14    144.62 o
   1   1  14     1395.40     1325.31     26.13 o
   2   1  14      677.36      654.19     21.62 o
   3   1  14      267.97      315.01     14.64 o
   4   1  14     5214.91     5284.83     47.41 o
   5   1  14      292.69      285.74     18.19 o
   6   1  14     8441.92     8143.85     65.40 o
   7   1  14     2245.92     2247.19     31.54 o
   8   1  14     2866.95     2845.84     31.31 o
   9   1  14      477.56      471.63     15.95 o
  10   1  14     9996.74     9999.09     92.06 o
  11   1  14       42.25       36.55     10.64 o
  12   1  14     4854.14     4848.44     62.50 o
  13   1  14      834.39      908.16     47.92 o
  14   1  14     2162.76     2155.50     57.08 o
  15   1  14      436.20      424.24     30.96 o
  16   1  14     2165.68     2167.50     78.89 o
  17   1  14      116.20      112.69     33.05 o
  18   1  14      994.53      978.33     59.41 o
  19   1  14      342.11      276.65     40.90 o
  20   1  14        0.49      -27.64     27.64 o
   0   2  14     1119.33     1272.31     40.59 o
   1   2  14      120.15      137.60     13.31 o
   2   2  14     1296.98     1195.67     28.04 o
   3   2  14      879.96      883.19     21.40 o
   4   2  14       66.80       72.22      8.84 o
   5   2  14        9.59       10.03     11.77 o
   6   2  14      299.92      248.10     15.45 o
   7   2  14        0.08       -9.86      9.86 o
   8   2  14       29.69       10.43     12.59 o
   9   2  14      258.96      321.82     16.05 o
  10   2  14      372.69      379.19     16.16 o
  11   2  14      301.73      254.12     14.37 o
  12   2  14      771.72      766.09     26.71 o
  13   2  14      107.93       97.13     21.89 o
  14   2  14      150.97      149.43     24.32 o
  15   2  14        4.75       13.47     19.46 o
  16   2  14      578.69      599.80     37.82 o
  17   2  14       45.24       84.57     24.58 o
  18   2  14      612.91      529.16     48.14 o
  19   2  14        6.85       22.31     28.78 o
  20   2  14        0.97      -27.64     27.64 o
   1   3  14      537.46      473.43     18.22 o
   2   3  14     2708.33     2579.32     53.20 o
   3   3  14     1604.95     1525.21     28.56 o
   4   3  14     1485.23     1552.52     29.23 o
   5   3  14     2147.72     2101.04     59.64 o
   6   3  14     5293.48     5366.00     71.20 o
   7   3  14      688.38      658.73     24.20 o
   8   3  14     6642.21     6537.90     73.86 o
   9   3  14      491.06      495.73     21.99 o
  10   3  14     4536.91     4505.59     73.73 o
  11   3  14     1204.31     1256.94     33.85 o
  12   3  14     3434.00     3465.00     62.88 o
  13   3  14       44.03       85.25     28.60 o
  14   3  14     5048.88     4874.38     91.98 o
  15   3  14      128.41      157.78     26.02 o
  16   3  14      987.58      960.25     45.84 o
  17   3  14      188.67      192.78     28.09 o
  18   3  14      761.13      827.30     45.20 o
  19   3  14        1.35       10.18     22.97 o
   0   4  14     9357.23     9280.41    311.96 o
   1   4  14     1159.46     1286.07     69.93 o
   2   4  14    13942.42    13650.60    121.87 o
   3   4  14     5228.93     4908.73     62.54 o
   4   4  14    10230.56     9980.05    103.04 o
   5   4  14       28.28       77.07     15.69 o
   6   4  14     5193.60     5040.56     71.73 o
   7   4  14       45.27       34.43     15.39 o
   8   4  14     1927.16     1833.57     38.75 o
   9   4  14      124.15       98.24     16.09 o
  10   4  14       17.03        1.79     13.95 o
  11   4  14        0.23       -8.90     13.25 o
  12   4  14      156.81      148.93     20.50 o
  13   4  14      140.36      166.28     24.14 o
  14   4  14      370.62      420.18     33.23 o
  15   4  14       52.65       28.92     22.18 o
  16   4  14     1272.67     1290.91     53.03 o
  17   4  14       81.97       81.91     25.17 o
  18   4  14     1563.79     1585.82     88.82 o
   1   5  14        1.57      -19.68     19.68 o
   2   5  14       87.39       82.53     16.44 o
   3   5  14       80.94       77.34     16.14 o
   4   5  14     3169.01     3170.16     57.14 o
   5   5  14      102.63      115.65     17.47 o
   6   5  14     1420.35     1514.90     37.56 o
   7   5  14        0.93       20.32     14.35 o
   8   5  14     1552.58     1641.87     40.55 o
   9   5  14      246.38      262.55     19.20 o
  10   5  14     3319.12     3385.16     52.41 o
  11   5  14        6.47       41.95     22.79 o
  12   5  14     1630.96     1642.47     43.02 o
  13   5  14        8.41       50.55     20.96 o
  14   5  14      622.04      622.25     34.59 o
  15   5  14       37.33       67.69     22.58 o
  16   5  14      546.87      469.81     32.66 o
  17   5  14        0.14       -1.33     22.76 o
   0   6  14       33.21      140.48     45.45 o
   1   6  14      569.62      541.52     37.07 o
   2   6  14        3.23       13.15     22.22 o
   3   6  14       19.22       46.28     18.57 o
   4   6  14      291.89      320.56     26.24 o
   5   6  14      365.18      359.80     25.27 o
   6   6  14       66.16       58.49     17.85 o
   7   6  14       25.72        4.49     16.98 o
   8   6  14       59.68       59.04     19.54 o
   9   6  14      319.74      293.85     22.41 o
  10   6  14        8.30      -10.61     14.26 o
  11   6  14       17.05      -13.11     13.99 o
  12   6  14       59.02       36.12     18.61 o
  13   6  14        0.08       -0.11     19.05 o
  14   6  14        6.69       28.98     27.43 o
  15   6  14      315.87      308.94     37.76 o
  16   6  14        4.77        4.53     30.57 o
   1   7  14       11.38      -20.84     22.36 o
   2   7  14     2173.00     2045.26     82.79 o
   3   7  14       20.22       27.67     23.53 o
   4   7  14       87.41       73.34     23.62 o
   5   7  14      358.55      392.82     33.82 o
   6   7  14     1424.60     1405.01     44.63 o
   7   7  14      156.42      139.72     23.69 o
   8   7  14     2085.36     2175.91     55.55 o
   9   7  14      161.26      145.77     23.93 o
  10   7  14      871.82      884.49     35.70 o
  11   7  14      443.00      448.13     31.28 o
  12   7  14     1332.39     1386.80     48.98 o
  13   7  14       39.58       56.89     38.73 o
  14   7  14     1312.71     1339.39    111.56 o
   0   8  14     2371.57     2309.72    123.96 o
   1   8  14      673.71      652.76     60.36 o
   2   8  14     3586.41     3655.25     84.71 o
   3   8  14       17.15       67.59     42.50 o
   4   8  14     1718.43     1807.58     62.41 o
   5   8  14      111.68      104.35     25.37 o
   6   8  14      614.44      617.47     41.16 o
   7   8  14      137.31       94.24     32.93 o
   8   8  14      405.38      417.30     37.32 o
   9   8  14       34.17       11.22     24.71 o
  10   8  14      227.69      247.91     28.26 o
  11   8  14        4.76       -1.99     24.32 o
   1   9  14       57.99       39.45     25.37 o
   2   9  14       75.78       85.28     32.76 o
   3   9  14        6.22       22.91     23.53 o
   4   9  14       17.35       11.85     33.96 o
   5   9  14       67.91      134.09     30.28 o
   6   9  14      198.74      217.63     49.02 o
   7   9  14       15.82       55.41     27.03 o
   8   9  14      689.54      731.08    105.36 o
   1   1  15       86.32       86.14      9.45 o
   2   1  15      631.52      564.33     26.62 o
   3   1  15       85.45       87.54     28.33 o
   4   1  15     1124.79     1289.73     25.45 o
   5   1  15     6180.20     6178.00     54.49 o
   6   1  15     2626.09     2645.47     41.03 o
   7   1  15     3646.30     3626.15     40.37 o
   8   1  15     4187.19     4152.37     44.29 o
   9   1  15     3958.33     3888.50     40.99 o
  10   1  15     6811.37     6837.62     61.73 o
  11   1  15     4307.61     4221.63     46.32 o
  12   1  15      198.55      203.90     17.07 o
  13   1  15     5084.89     5224.41    133.02 o
  14   1  15     2174.61     2217.68     62.06 o
  15   1  15     2138.14     2228.46    111.56 o
  16   1  15      233.32      284.86     37.98 o
  17   1  15     1412.30     1444.02     76.44 o
  18   1  15      169.69      210.73     37.98 o
  19   1  15        6.53       28.53     30.57 o
  20   1  15      108.28      123.96     37.98 o
   0   2  15     4548.78     4575.21     84.13 o
   1   2  15    17750.72    17088.09    151.15 o
   2   2  15    15288.59    15506.76    140.20 o
   3   2  15     9031.72     8607.78     84.18 o
   4   2  15     3139.04     3138.61     42.14 o
   5   2  15    16508.89    16642.65    152.77 o
   6   2  15      240.39      275.01     16.82 o
   7   2  15     5794.09     5574.42     64.54 o
   8   2  15      594.78      582.01     22.76 o
   9   2  15       14.51        6.68     10.21 o
  10   2  15      156.26      166.56     12.94 o
  11   2  15      885.66      828.47     22.64 o
  12   2  15     1642.52     1598.31     37.24 o
  13   2  15      284.46      228.41     26.57 o
  14   2  15      385.62      345.14     29.14 o
  15   2  15     1781.73     1885.51     56.94 o
  16   2  15      519.51      542.51     35.26 o
  17   2  15     1749.31     1784.64     78.72 o
  18   2  15     1727.70     1814.88    295.43 o
  19   2  15     1036.72     1061.96     67.20 o
   1   3  15        0.27       15.88     10.64 o
   2   3  15      858.34      729.99     22.38 o
   3   3  15       89.10       71.25     11.19 o
   4   3  15      207.52      238.75     23.00 o
   5   3  15     4148.53     4087.22     60.87 o
   6   3  15      946.25      898.53     29.90 o
   7   3  15      271.02      264.97     17.67 o
   8   3  15     1613.04     1506.56     34.21 o
   9   3  15     1408.21     1409.21     34.33 o
  10   3  15      319.78      313.62     19.82 o
  11   3  15     7066.24     7196.25     86.09 o
  12   3  15     1511.07     1533.59     37.08 o
  13   3  15     1673.70     1565.45     53.03 o
  14   3  15      479.37      514.28     34.59 o
  15   3  15      690.32      696.61     39.41 o
  16   3  15       54.96       22.06     21.20 o
  17   3  15     1980.80     1978.89     62.61 o
  18   3  15       38.71       41.32     29.22 o
  19   3  15      165.50      161.60     37.98 o
   0   4  15      401.90      441.64     41.32 o
   1   4  15      183.69      190.95     15.82 o
   2   4  15       12.10       22.25     13.65 o
   3   4  15     3616.04     3517.97     58.18 o
   4   4  15      994.03     1033.63     34.22 o
   5   4  15       33.65       21.86     14.90 o
   6   4  15        7.74      -11.57     13.85 o
   7   4  15      299.36      278.74     20.96 o
   8   4  15       29.33       37.53     14.35 o
   9   4  15      588.44      496.38     23.62 o
  10   4  15       40.28       18.71     14.35 o
  11   4  15        0.16       -6.70     14.22 o
  12   4  15       14.13       20.78     16.98 o
  13   4  15      163.23      157.61     25.37 o
  14   4  15       23.60       -6.78     20.58 o
  15   4  15      174.99      151.14     26.73 o
  16   4  15       89.13      108.11     40.74 o
  17   4  15      100.48      109.44     27.58 o
  18   4  15        5.13        0.26     23.62 o
   1   5  15     1707.71     1608.68     39.25 o
   2   5  15       12.41       -7.49     13.65 o
   3   5  15      252.04      208.78     22.10 o
   4   5  15     1378.61     1339.27     38.63 o
   5   5  15     1240.07     1245.63     38.45 o
   6   5  15      738.82      760.02     34.59 o
   7   5  15     3027.44     3051.24     58.74 o
   8   5  15      385.72      400.94     26.03 o
   9   5  15     2166.63     2266.39     46.86 o
  10   5  15     2186.98     2286.73     48.27 o
  11   5  15     1178.28     1174.64     33.52 o
  12   5  15      666.52      713.81     31.69 o
  13   5  15     3915.57     3863.61     75.17 o
  14   5  15       20.38       33.74     21.32 o
  15   5  15     1144.22     1217.43     51.89 o
  16   5  15       95.48       79.58     26.02 o
  17   5  15       11.74       -8.46     23.62 o
   0   6  15     1646.46     1698.20     99.16 o
   1   6  15     2590.05     2764.13    134.38 o
   2   6  15     2024.78     1829.39     55.20 o
   3   6  15     4758.38     4642.27     91.09 o
   4   6  15     1491.54     1423.22     50.10 o
   5   6  15     1594.17     1707.89     69.18 o
   6   6  15     1438.05     1397.11     51.44 o
   7   6  15      932.14      944.95     37.58 o
   8   6  15      276.87      221.90     24.10 o
   9   6  15      707.26      725.77     30.63 o
  10   6  15        0.98      -15.81     15.81 o
  11   6  15        4.69      -14.36     17.85 o
  12   6  15        9.68       -7.10     19.05 o
  13   6  15      789.13      827.58     45.20 o
  14   6  15       37.85        5.80     20.96 o
  15   6  15       15.75       19.73     24.57 o
   1   7  15      222.65      151.34     26.02 o
   2   7  15       39.55       14.68     30.73 o
   3   7  15      198.24      213.14     27.83 o
   4   7  15       40.90       22.88     21.89 o
   5   7  15        4.57       -5.94     19.26 o
   6   7  15      314.37      322.22     27.21 o
   7   7  15      915.14     1004.14     41.66 o
   8   7  15      285.83      313.63     27.83 o
   9   7  15      812.05      819.74     38.18 o
  10   7  15       47.22       48.65     19.43 o
  11   7  15      356.06      383.75     30.89 o
  12   7  15      112.49      109.70     24.66 o
  13   7  15      479.00      483.90     49.41 o
   0   8  15       22.04       95.03     49.58 o
   1   8  15        0.19       28.12     31.35 o
   2   8  15      165.69      117.93     29.75 o
   3   8  15       58.71       45.19     30.13 o
   4   8  15       10.66       34.63     25.37 o
   5   8  15       26.25       38.58     26.57 o
   6   8  15       37.17       39.05     24.89 o
   7   8  15       72.59       86.89     27.33 o
   8   8  15       52.67       38.03     25.37 o
   9   8  15       24.63       23.19     26.02 o
  10   8  15        6.88      -17.96     17.96 o
  11   8  15       12.12       -5.42     24.58 o
   1   9  15       78.77       81.05     47.52 o
   2   9  15       19.52       17.12     26.02 o
   3   9  15      129.09      124.65     29.75 o
   4   9  15      204.70      248.38     33.41 o
   5   9  15      194.17      231.89     84.70 o
   6   9  15      161.39      195.33     40.59 o
   7   9  15      194.61      185.93     53.71 o
   0   0  16    28293.58    27989.31    454.51 o
   1   0  16    12063.16    12588.00    169.46 o
   2   0  16     9728.58     9415.09    111.26 o
   3   0  16     8160.11     7579.97     96.20 o
   4   0  16     3981.69     3813.70     63.58 o
   5   0  16     7852.46     8008.67    101.65 o
   6   0  16     9065.18     8891.91    109.53 o
   7   0  16     3993.64     4059.62     78.72 o
   8   0  16     2525.30     2485.36     43.38 o
   9   0  16     2279.70     2275.84     42.94 o
  10   0  16     4946.16     4831.61     65.41 o
  11   0  16      114.70       98.77     16.03 o
  12   0  16      286.13      287.88     74.37 o
  13   0  16      854.12     1057.76     82.64 o
  14   0  16      949.26      892.48     78.51 o
  15   0  16      325.83      260.31     53.71 o
  16   0  16     2721.31     2743.56    128.09 o
  17   0  16     1177.15     1090.81     90.90 o
  18   0  16       36.48       -8.26     37.19 o
  19   0  16     1038.33     1037.10     95.03 o
   1   1  16      898.32      836.90     20.68 o
   2   1  16       11.27       14.23     10.22 o
   3   1  16     1248.82     1150.89     26.93 o
   4   1  16    11261.48    11053.48     89.94 o
   5   1  16     1247.33     1184.00     23.97 o
   6   1  16     2654.91     2695.59     34.84 o
   7   1  16     4840.20     4847.85     48.83 o
   8   1  16     1250.19     1288.39     25.28 o
   9   1  16     3783.46     3821.75     44.02 o
  10   1  16     7297.87     7272.37     65.16 o
  11   1  16     1071.90     1148.27     26.97 o
  12   1  16     2432.56     2332.84     44.30 o
  13   1  16     3222.88     3279.04     69.25 o
  14   1  16      648.46      595.14     35.26 o
  15   1  16      820.46      930.31     57.85 o
  16   1  16     1446.50     1511.22     67.20 o
  17   1  16       65.91       74.37     37.19 o
  18   1  16      350.14      406.18     51.65 o
  19   1  16      145.78      126.02     35.06 o
   0   2  16     1366.36     1326.16     44.65 o
   1   2  16      335.91      339.02     18.25 o
   2   2  16       34.04       42.63     12.39 o
   3   2  16       57.14       67.15     12.54 o
   4   2  16       80.85       73.75     11.60 o
   5   2  16      437.55      445.55     17.00 o
   6   2  16     1601.72     1565.27     33.85 o
   7   2  16        0.38      -11.04     11.04 o
   8   2  16      426.66      412.53     16.03 o
   9   2  16      835.59      838.69     22.58 o
  10   2  16        5.24       -3.31     10.32 o
  11   2  16       25.45       -1.43     13.17 o
  12   2  16     2146.47     2060.80     42.42 o
  13   2  16        0.26      -14.68     17.97 o
  14   2  16       83.98       87.09     21.89 o
  15   2  16       23.85       16.05     21.20 o
  16   2  16      170.07      178.38     26.73 o
  17   2  16       14.72       51.32     27.64 o
  18   2  16      139.66      180.78     37.65 o
  19   2  16       22.48       79.94     33.50 o
   1   3  16       20.76        7.52     17.30 o
   2   3  16     2888.17     2870.96     47.25 o
   3   3  16      339.63      300.59     16.41 o
   4   3  16     5613.07     5447.74    102.58 o
   5   3  16     2174.67     2108.04     43.57 o
   6   3  16     2425.10     2306.67     47.11 o
   7   3  16      631.36      662.84     25.79 o
   8   3  16     2375.03     2462.01     43.91 o
   9   3  16     2406.17     2286.76     44.81 o
  10   3  16     3673.50     3496.19     54.90 o
  11   3  16     1716.86     1711.99     40.74 o
  12   3  16     1632.69     1652.29     39.81 o
  13   3  16     1587.87     1574.41     52.05 o
  14   3  16     1510.93     1568.47     53.39 o
  15   3  16     1041.37     1127.35     49.02 o
  16   3  16      775.32      765.42     42.81 o
  17   3  16      238.91      251.86     30.83 o
  18   3  16       88.55       53.60     26.02 o
   0   4  16     4788.88     4861.00    117.76 o
   1   4  16     2232.78     2190.14     45.92 o
   2   4  16    12133.78    11502.02    121.08 o
   3   4  16     7631.21     7265.32     90.59 o
   4   4  16     8242.64     8200.95     98.44 o
   5   4  16     1702.21     1714.04     42.55 o
   6   4  16     1441.55     1461.24     39.17 o
   7   4  16     1537.12     1446.66     39.66 o
   8   4  16     1386.74     1360.45     35.05 o
   9   4  16       96.63      115.95     22.34 o
  10   4  16       85.02       56.94     16.21 o
  11   4  16       12.55      -14.22     14.22 o
  12   4  16      511.05      497.23     28.81 o
  13   4  16      216.35      190.85     26.73 o
  14   4  16      190.64      188.51     26.57 o
  15   4  16      454.46      409.85     38.77 o
  16   4  16      296.60      336.41     33.23 o
  17   4  16     1393.39     1494.70     58.61 o
   1   5  16      529.42      462.81     40.90 o
   2   5  16      324.91      352.72     23.42 o
   3   5  16      128.21      113.37     18.57 o
   4   5  16      954.34      956.59     34.29 o
   5   5  16     1228.08     1154.64     36.95 o
   6   5  16     1154.05     1230.85     41.28 o
   7   5  16     1775.26     1741.29     45.94 o
   8   5  16      608.28      621.49     30.89 o
   9   5  16     1385.49     1515.86     40.15 o
  10   5  16     2214.48     2268.20     50.76 o
  11   5  16      928.39      976.50     35.11 o
  12   5  16      369.68      417.51     29.69 o
  13   5  16      592.52      633.74     40.41 o
  14   5  16      351.71      378.02     34.78 o
  15   5  16      426.41      461.41     37.18 o
  16   5  16      382.50      396.47     38.64 o
   0   6  16       43.49       74.37     41.32 o
   1   6  16        0.55      -25.82     41.32 o
   2   6  16      107.86      126.44     25.91 o
   3   6  16       16.04        4.00     21.20 o
   4   6  16      250.34      232.72     23.42 o
   5   6  16       36.12       53.10     18.42 o
   6   6  16        6.40       -2.67     17.47 o
   7   6  16      380.42      317.52     26.26 o
   8   6  16       40.36       30.59     20.50 o
   9   6  16      281.04      303.05     24.62 o
  10   6  16        0.12       -0.98     16.38 o
  11   6  16       70.26       24.71     19.94 o
  12   6  16      240.99      240.95     26.74 o
  13   6  16       58.86       32.45     23.62 o
  14   6  16       46.18       28.39     25.37 o
  15   6  16       62.67       60.22     26.02 o
   1   7  16       22.49      -14.36     30.57 o
   2   7  16      815.65      746.14     42.51 o
   3   7  16        6.06      -21.20     21.20 o
   4   7  16       77.51      111.82     26.73 o
   5   7  16      687.33      647.02     40.41 o
   6   7  16      398.32      385.24     35.62 o
   7   7  16      271.24      253.14     26.18 o
   8   7  16     1384.73     1461.41     48.20 o
   9   7  16      518.45      516.61     32.22 o
  10   7  16      146.08      141.20     21.56 o
  11   7  16      804.85      775.01     39.17 o
  12   7  16      118.53      125.30     26.03 o
  13   7  16      521.80      531.17     41.44 o
   0   8  16      341.99      376.00     66.11 o
   1   8  16     1056.76     1216.58     68.61 o
   2   8  16     1573.96     1786.02     64.06 o
   3   8  16      299.91      347.09     35.26 o
   4   8  16      901.44      998.61     53.26 o
   5   8  16      409.54      374.21     44.38 o
   6   8  16       79.80       91.76     26.57 o
   7   8  16      205.85      240.45     33.82 o
   8   8  16      159.33      142.75     30.83 o
   9   8  16        0.19       -4.73     23.62 o
  10   8  16      101.27      111.88     26.62 o
   3   9  16       55.63       24.79     41.32 o
   4   9  16       20.24      -24.79     37.19 o
   5   9  16       60.72       20.66     41.32 o
   1   1  17     1650.18     1605.25     28.58 o
   2   1  17      568.99      548.62     21.18 o
   3   1  17       71.29      111.72     13.25 o
   4   1  17      968.58     1080.45     25.45 o
   5   1  17     1490.49     1469.49     29.48 o
   6   1  17     3238.00     3171.49     39.52 o
   7   1  17      365.29      411.25     16.57 o
   8   1  17     1916.37     1882.10     30.73 o
   9   1  17     1923.15     2005.36     32.43 o
  10   1  17     1561.01     1610.62     29.64 o
  11   1  17     3972.80     4055.53     47.57 o
  12   1  17     2013.62     2068.09     42.56 o
  13   1  17      334.05      365.28     34.66 o
  14   1  17     2724.05     2624.84     84.73 o
  15   1  17      448.62      460.80     43.53 o
  16   1  17      472.67      510.50     46.75 o
  17   1  17      715.18      795.31     56.92 o
  18   1  17      541.51      646.24     53.99 o
  19   1  17       86.12      113.63     37.98 o
   0   2  17     7128.53     6622.22    192.13 o
   1   2  17     5052.53     4780.05     63.58 o
   2   2  17     7616.29     7102.82     81.62 o
   3   2  17      413.22      504.62     23.04 o
   4   2  17     4765.63     4713.30     64.07 o
   5   2  17     2963.67     2925.59     39.50 o
   6   2  17     4383.60     4283.25     47.06 o
   7   2  17     3398.57     3363.62     41.29 o
   8   2  17     1070.11     1063.60     24.57 o
   9   2  17       55.54       50.07     11.24 o
  10   2  17       61.46       68.58     12.19 o
  11   2  17      232.85      251.79     16.19 o
  12   2  17      336.19      379.48     22.25 o
  13   2  17        0.17      -18.04     19.83 o
  14   2  17      465.82      498.03     34.01 o
  15   2  17      805.32      834.30     42.41 o
  16   2  17      393.09      453.27     70.24 o
  17   2  17      338.53      391.37    101.23 o
  18   2  17     1407.41     1419.35     71.54 o
   1   3  17     1307.72     1263.12     32.96 o
   2   3  17     1366.46     1329.90     35.78 o
   3   3  17      775.13      730.47     34.14 o
   4   3  17      528.25      579.70     26.74 o
   5   3  17     3848.28     3899.88     61.77 o
   6   3  17      906.98      937.47     33.40 o
   7   3  17      436.28      401.95     30.28 o
   8   3  17     2230.35     2159.61     42.45 o
   9   3  17      473.14      514.07     24.62 o
  10   3  17     2680.36     2563.07     48.63 o
  11   3  17     1634.93     1703.73     32.37 o
  12   3  17     1043.44     1154.03     34.99 o
  13   3  17      498.43      471.91     33.96 o
  14   3  17     1038.61     1115.66     47.97 o
  15   3  17       66.60       66.88     24.58 o
  16   3  17      432.81      439.70     38.55 o
  17   3  17      735.50      836.77     45.20 o
  18   3  17      201.15      234.09     70.24 o
   0   4  17      575.20      613.58     35.74 o
   1   4  17      490.25      440.07     27.75 o
   2   4  17       36.64       49.94     19.46 o
   3   4  17     1140.59     1202.44     36.55 o
   4   4  17        0.12        6.55     14.30 o
   5   4  17     1059.61      980.80     34.94 o
   6   4  17      566.85      516.03     26.03 o
   7   4  17       99.32      112.43     19.93 o
   8   4  17       12.41        5.28     14.35 o
   9   4  17      495.70      531.08     25.79 o
  10   4  17       55.38       42.50     16.00 o
  11   4  17      113.88      117.76     18.69 o
  12   4  17        5.36       -7.99     16.33 o
  13   4  17      157.56      181.71     27.96 o
  14   4  17       61.98       62.98     24.32 o
  15   4  17      238.35      210.74     30.15 o
  16   4  17        5.97       26.34     24.58 o
  17   4  17       21.53       58.67     25.51 o
   1   5  17      185.98      225.76     33.50 o
   2   5  17     2079.24     1826.68     44.19 o
   3   5  17      184.12      170.36     20.35 o
   4   5  17      323.51      314.16     24.45 o
   5   5  17       25.59       19.11     16.70 o
   6   5  17     1186.73     1223.61     63.81 o
   7   5  17      734.92      782.43     33.96 o
   8   5  17     1614.85     1624.32     40.79 o
   9   5  17      824.85      903.03     33.96 o
  10   5  17     1949.39     1971.99     46.46 o
  11   5  17       21.28       27.03     21.52 o
  12   5  17     1309.60     1382.05     46.91 o
  13   5  17     1738.11     1911.33     62.61 o
  14   5  17      914.40      985.30     49.15 o
  15   5  17      446.25      477.37     39.58 o
  16   5  17      441.27      477.77     39.71 o
   0   6  17     3087.84     2875.78    123.96 o
   1   6  17      721.31      858.80     53.99 o
   2   6  17     3636.06     3381.82     75.79 o
   3   6  17     1997.16     2175.31     69.61 o
   4   6  17     1672.47     1727.84     79.05 o
   5   6  17     1356.80     1376.46     66.20 o
   6   6  17     1269.56     1268.04     43.15 o
   7   6  17      149.92      182.50     22.94 o
   8   6  17      112.73       78.81     20.96 o
   9   6  17      682.28      700.02     31.69 o
  10   6  17       25.38       18.66     17.78 o
  11   6  17        0.46      -18.42     18.42 o
  12   6  17       37.89       22.22     20.50 o
  13   6  17      138.00      179.81     30.15 o
  14   6  17      264.45      252.23     34.14 o
   1   7  17      326.06      256.25     45.45 o
   2   7  17        2.83      -10.67     22.44 o
   3   7  17       88.44       60.41     24.32 o
   4   7  17      128.49      124.88     27.83 o
   5   7  17       44.56       62.76     24.14 o
   6   7  17      477.99      480.43     37.76 o
   7   7  17      723.93      822.58     56.56 o
   8   7  17      533.24      576.46     46.54 o
   9   7  17       85.81      119.11     22.51 o
  10   7  17      180.08      191.28     23.85 o
  11   7  17      128.30      168.30     26.74 o
  12   7  17      153.65      142.25     26.99 o
   0   8  17       87.22      157.01     57.85 o
   1   8  17        0.03      -11.81     30.99 o
   2   8  17       12.99       -1.26     33.50 o
   3   8  17        0.79       18.22     26.02 o
   4   8  17        5.42       13.39     23.53 o
   5   8  17       28.72       35.90     26.73 o
   6   8  17      141.72      122.79     29.75 o
   7   8  17       23.30       60.94     27.33 o
   8   8  17        3.27        6.38     25.37 o
   9   8  17       22.15      -13.83     21.32 o
   3   9  17       35.88       -4.13     37.19 o
   0   0  18     5363.06     5049.15    136.35 o
   1   0  18    12179.76    11921.95    136.71 o
   2   0  18      126.69      148.53     17.39 o
   3   0  18    16188.14    15583.75    168.57 o
   4   0  18     1713.67     1739.61     45.33 o
   5   0  18    10613.86    10622.23    128.77 o
   6   0  18     7147.99     6959.06    122.94 o
   7   0  18     3116.66     2999.72     63.31 o
   8   0  18       47.37       50.84     17.39 o
   9   0  18       42.24       65.46     15.47 o
  10   0  18       42.28       71.26     14.97 o
  11   0  18     1202.86     1162.23     41.82 o
  12   0  18     3819.66     3526.15     91.17 o
  13   0  18      649.12      661.10     70.24 o
  14   0  18        5.80       61.98     41.32 o
  15   0  18     1265.79     1276.75     90.90 o
  16   0  18      682.18      764.40     78.51 o
  17   0  18     1885.84     2024.62    115.69 o
  18   0  18      431.06      458.64     70.24 o
   1   1  18      821.95      810.92     22.88 o
   2   1  18      376.75      348.43     17.96 o
   3   1  18        3.40       24.26     10.87 o
   4   1  18      197.38      201.09     15.43 o
   5   1  18     2226.60     2242.98     36.44 o
   6   1  18       67.86       67.58     12.57 o
   7   1  18     2563.12     2533.22     36.29 o
   8   1  18      222.68      206.35     13.79 o
   9   1  18     2360.56     2336.21     35.51 o
  10   1  18      268.39      305.35     18.53 o
  11   1  18     2998.87     2988.10     42.70 o
  12   1  18      649.73      676.70     27.67 o
  13   1  18     3296.14     3441.93     99.34 o
  14   1  18        0.45       11.74     27.64 o
  15   1  18     1345.85     1332.92     67.20 o
  16   1  18      541.50      548.93    121.89 o
  17   1  18      586.66      623.91     52.59 o
  18   1  18       96.22       58.56     33.50 o
   0   2  18     1546.82     1632.42     97.10 o
   1   2  18       60.82       85.01     14.66 o
   2   2  18      717.53      702.09     26.46 o
   3   2  18     1743.15     1696.11     44.13 o
   4   2  18     2846.27     2760.78     41.68 o
   5   2  18        5.57        1.56     11.57 o
   6   2  18      398.14      403.35     17.06 o
   7   2  18       11.31        3.59     10.32 o
   8   2  18      315.72      300.60     16.03 o
   9   2  18        0.86      -10.32     10.32 o
  10   2  18      306.80      321.12     16.91 o
  11   2  18      386.68      360.24     18.57 o
  12   2  18        8.18       13.52     15.19 o
  13   2  18        3.36      -17.50     17.50 o
  14   2  18       86.92       68.52     22.44 o
  15   2  18        0.93      -15.66     27.64 o
  16   2  18       99.68      163.34     36.43 o
  17   2  18       10.79       -1.74     27.64 o
  18   2  18       52.37       22.43     30.57 o
   1   3  18      351.97      310.72     19.59 o
   2   3  18       42.65       -1.32     17.08 o
   3   3  18        5.44      -14.99     14.99 o
   4   3  18       54.71       48.06     15.47 o
   5   3  18     2823.41     2718.68     51.89 o
   6   3  18        1.02       18.20     13.95 o
   7   3  18     2857.20     2685.53     47.38 o
   8   3  18      116.77      116.60     16.96 o
   9   3  18     2719.92     2701.50     48.67 o
  10   3  18       71.95       91.00     13.31 o
  11   3  18     2158.75     2098.13     36.88 o
  12   3  18      418.98      434.09     24.12 o
  13   3  18     3193.18     3180.16     85.05 o
  14   3  18      362.30      399.58     40.62 o
  15   3  18     1185.99     1177.55     51.42 o
  16   3  18      112.60       82.84     26.02 o
  17   3  18      269.42      316.13     53.71 o
   0   4  18      284.23      417.32     53.71 o
   1   4  18     5309.36     5070.91     95.18 o
   2   4  18       74.92       88.08     19.46 o
   3   4  18     4781.75     4788.93    118.79 o
   4   4  18       78.69      116.95     25.64 o
   5   4  18     3927.53     3842.47     64.20 o
   6   4  18       95.74      136.16     20.25 o
   7   4  18     1505.65     1492.67     37.92 o
   8   4  18      201.61      191.89     19.03 o
   9   4  18      264.97      263.42     21.38 o
  10   4  18       31.10       -9.41     15.54 o
  11   4  18        0.19       14.15     18.01 o
  12   4  18       49.65       17.37     18.87 o
  13   4  18      695.00      732.04     41.30 o
  14   4  18       36.79       46.84     24.89 o
  15   4  18      165.81      143.31     28.99 o
  16   4  18        1.63        2.50     23.62 o
   1   5  18      131.96      143.63     37.19 o
   2   5  18      284.73      268.51     36.43 o
   3   5  18      735.00      753.84     33.26 o
   4   5  18      686.33      733.75     32.41 o
   5   5  18      194.84      212.02     22.15 o
   6   5  18       23.38       27.92     18.01 o
   7   5  18      816.10      791.29     34.82 o
   8   5  18       16.50       39.12     17.67 o
   9   5  18     1128.11     1177.37     36.56 o
  10   5  18      703.67      896.67     34.92 o
  11   5  18     1087.79     1112.07     42.84 o
  12   5  18       84.29      113.25     24.22 o
  13   5  18     1158.71     1218.99     52.37 o
  14   5  18       33.13       75.92     26.73 o
  15   5  18      402.65      484.68     40.41 o
   0   6  18        0.99        0.00     37.19 o
   1   6  18        2.15       41.32     45.45 o
   2   6  18       71.54       57.85     32.14 o
   3   6  18        6.03       15.89     23.52 o
   4   6  18       23.15       30.83     21.89 o
   5   6  18      171.56      177.96     34.15 o
   6   6  18        1.76        8.26     18.25 o
   7   6  18        9.47        9.01     19.05 o
   8   6  18        0.31       -2.52     23.86 o
   9   6  18       26.87       -0.90     18.06 o
  10   6  18      120.22       89.71     20.55 o
  11   6  18        0.18      -12.88     20.50 o
  12   6  18       78.25       57.76     23.69 o
  13   6  18       12.09       -2.63     24.97 o
   1   7  18       76.16       90.90     35.06 o
   2   7  18      360.55      378.22     55.78 o
   3   7  18      225.04      197.10     28.50 o
   4   7  18      116.77       54.18     33.98 o
   5   7  18      956.44      947.72     47.59 o
   6   7  18       78.04       93.38     26.57 o
   7   7  18      366.83      346.21     36.23 o
   8   7  18      693.88      710.59     43.55 o
   9   7  18      982.23     1112.02     40.21 o
  10   7  18       34.09       21.31     22.66 o
  11   7  18      847.76      877.26     42.25 o
   0   8  18        0.64       49.58     45.45 o
   1   8  18     1012.43     1019.72     64.28 o
   2   8  18      221.76      280.76     45.22 o
   3   8  18      791.27      876.08     49.98 o
   4   8  18      292.58      344.28     36.23 o
   5   8  18      471.10      495.43     40.51 o
   6   8  18       38.75       16.79     30.13 o
   7   8  18      456.87      473.06     40.41 o
   8   8  18       17.34       -9.38     27.58 o
   1   1  19      234.80      223.61     14.55 o
   2   1  19     1856.03     1810.38     32.13 o
   3   1  19      110.42      119.30     14.26 o
   4   1  19     7660.97     7560.39     73.89 o
   5   1  19      242.22      288.88     17.38 o
   6   1  19     3362.83     3359.52     46.84 o
   7   1  19        7.18       13.06     11.92 o
   8   1  19     3300.79     3271.79     42.33 o
   9   1  19      231.88      200.08     15.80 o
  10   1  19     4265.78     4207.54     50.09 o
  11   1  19      460.17      542.19     20.57 o
  12   1  19     3037.22     2960.69     52.30 o
  13   1  19        4.00       28.49     27.64 o
  14   1  19     1118.07     1175.61     61.36 o
  15   1  19       46.60       27.62     27.64 o
  16   1  19     1007.02     1002.92    119.82 o
  17   1  19      169.61      215.85     41.32 o
  18   1  19       83.92       51.38     33.50 o
   0   2  19     9111.06     8944.53    114.17 o
   1   2  19      824.46      945.67     24.79 o
   2   2  19    14740.03    14200.58    112.24 o
   3   2  19      296.00      287.32     16.56 o
   4   2  19    10166.09     9747.87     86.18 o
   5   2  19      714.23      806.40     25.93 o
   6   2  19     3460.44     3352.43     46.59 o
   7   2  19      108.68       99.37     12.15 o
   8   2  19     2379.28     2367.59     36.85 o
   9   2  19      317.61      295.69     17.06 o
  10   2  19      170.26      166.23     15.30 o
  11   2  19       31.40       13.44     12.51 o
  12   2  19      767.12      798.89     31.71 o
  13   2  19       84.83       74.37     22.44 o
  14   2  19      486.39      545.13     35.85 o
  15   2  19      169.95      226.32     57.85 o
  16   2  19     1154.14     1154.13     92.97 o
  17   2  19       40.28      103.30     41.32 o
   1   3  19      569.62      564.92     25.51 o
   2   3  19       11.51        9.13     15.78 o
   3   3  19        4.03       10.53     16.36 o
   4   3  19     2830.81     2724.03     62.69 o
   5   3  19      289.83      331.49     23.04 o
   6   3  19     2712.52     2631.74     47.40 o
   7   3  19      178.31      158.28     18.37 o
   8   3  19     1997.22     2114.45     43.48 o
   9   3  19       20.72       39.93     12.94 o
  10   3  19     4010.49     3961.06     50.49 o
  11   3  19      436.18      499.07     22.66 o
  12   3  19      762.12      773.49     31.57 o
  13   3  19      122.59      175.17     27.58 o
  14   3  19     1412.99     1480.48     55.88 o
  15   3  19       29.44       26.57     23.53 o
  16   3  19      403.75      445.29     38.21 o
  17   3  19      415.65      423.85     66.11 o
   0   4  19        0.37       16.53     33.05 o
   1   4  19      377.88      406.27     27.96 o
   2   4  19       54.16       27.15     18.04 o
   3   4  19      456.09      449.53     29.75 o
   4   4  19      321.98      284.52     22.44 o
   5   4  19       33.46       29.66     16.33 o
   6   4  19       19.35       17.16     16.33 o
   7   4  19      231.83      220.26     20.22 o
   8   4  19       51.73       32.28     16.38 o
   9   4  19      349.40      331.08     23.42 o
  10   4  19       90.74       46.05     17.42 o
  11   4  19      138.76      111.15     21.32 o
  12   4  19      118.15      115.27     19.03 o
  13   4  19      116.80      183.75     40.44 o
  14   4  19        7.96       11.86     23.50 o
  15   4  19      208.28      219.38     29.75 o
  16   4  19       46.32        2.34     23.62 o
   1   5  19      362.70      346.78     39.36 o
   2   5  19      772.55      662.94     49.41 o
   3   5  19      243.44      262.98     36.43 o
   4   5  19     1518.89     1514.32     44.09 o
   5   5  19      295.27      263.76     24.53 o
   6   5  19     1606.55     1442.17     44.63 o
   7   5  19      817.63      885.26     38.01 o
   8   5  19     1554.25     1554.03     42.06 o
   9   5  19       83.76       96.17     19.91 o
  10   5  19     1381.27     1287.38     39.83 o
  11   5  19      176.17      176.10     25.13 o
  12   5  19      549.43      542.02     36.76 o
  13   5  19       45.13       83.97     27.76 o
  14   5  19     1526.75     1546.76     61.73 o
   0   6  19     2207.45     2078.33    111.56 o
   1   6  19       32.50       40.93     30.57 o
   2   6  19     3816.65     3730.58    106.61 o
   3   6  19      216.35      252.25     40.59 o
   4   6  19     1930.88     1972.35     60.01 o
   5   6  19        0.98       16.53     21.89 o
   6   6  19      650.28      738.15     41.82 o
   7   6  19       57.39       56.36     21.32 o
   8   6  19      326.69      307.98     28.26 o
   9   6  19      241.87      233.42     24.36 o
  10   6  19       73.86       46.42     19.82 o
  11   6  19       14.62      -29.90     31.01 o
  12   6  19      183.93      185.80     26.74 o
  13   6  19       40.20       17.90     26.24 o
   1   7  19       18.50        0.79     30.57 o
   2   7  19       69.26       96.30     37.65 o
   3   7  19        0.20        2.07     29.22 o
   4   7  19       12.10       50.00     25.51 o
   5   7  19       14.45       34.59     24.89 o
   6   7  19      281.77      364.49     36.23 o
   7   7  19       11.45       15.31     25.17 o
   8   7  19      999.42     1111.95     54.45 o
   9   7  19        1.19       16.53     21.44 o
  10   7  19      460.99      497.66     31.23 o
   0   8  19      117.08      148.75     57.85 o
   1   8  19        0.08       35.12     39.25 o
   2   8  19        9.48       35.12     34.70 o
   3   8  19        0.56       15.99     33.50 o
   4   8  19        8.17       46.28     26.97 o
   5   8  19        4.54       47.69     27.33 o
   6   8  19       56.54       50.48     33.50 o
   7   8  19        7.51      -21.69     30.99 o
   0   0  20      112.22      173.54     37.19 o
   1   0  20     6287.88     5959.67     88.97 o
   2   0  20       84.56       47.97     17.39 o
   3   0  20     2356.68     2295.21     54.87 o
   4   0  20      286.49      203.86     22.18 o
   5   0  20     2179.73     2129.98     53.24 o
   6   0  20      211.99      192.66     23.62 o
   7   0  20     4134.08     4058.46     75.36 o
   8   0  20      414.87      414.99     28.43 o
   9   0  20      201.77      218.21     25.37 o
  10   0  20      176.94      141.58     23.62 o
  11   0  20       33.07       31.40     20.58 o
  12   0  20     1645.88     1661.83     68.24 o
  13   0  20      269.22      330.55     53.71 o
  14   0  20       66.84       45.45     41.32 o
  15   0  20     1042.95     1136.27     90.90 o
  16   0  20      357.31      326.42     61.98 o
  17   0  20     1056.81     1276.75    103.30 o
   1   1  20      138.80      137.62     13.99 o
   2   1  20      841.12      812.46     24.87 o
   3   1  20     1136.35     1175.90     28.94 o
   4   1  20      564.21      588.87     26.49 o
   5   1  20     2555.07     2542.68     41.12 o
   6   1  20       15.94       29.77     12.85 o
   7   1  20     1716.00     1692.66     35.22 o
   8   1  20      108.42      115.07     14.77 o
   9   1  20     2260.02     2288.37     36.96 o
  10   1  20       88.35      125.74     14.58 o
  11   1  20     3065.47     3144.08     48.04 o
  12   1  20        1.33       27.75     19.22 o
  13   1  20     1514.65     1576.33     70.12 o
  14   1  20      280.65      270.87     39.36 o
  15   1  20      469.02      523.56     57.85 o
  16   1  20        8.33       -0.87     27.64 o
  17   1  20      836.94      935.45     62.77 o
   0   2  20     2044.15     2043.13     50.64 o
   1   2  20      252.17      249.67     16.17 o
   2   2  20      533.24      591.62     22.12 o
   3   2  20       29.21       31.90     12.34 o
   4   2  20      245.77      240.86     23.43 o
   5   2  20      606.75      580.59     22.33 o
   6   2  20     1033.09     1058.29     32.64 o
   7   2  20       10.15       11.03     10.92 o
   8   2  20       10.57      -11.02     11.02 o
   9   2  20       21.09       11.86     12.27 o
  10   2  20      338.14      327.92     18.20 o
  11   2  20      413.15      446.01     27.25 o
  12   2  20      132.23      145.41     19.68 o
  13   2  20       14.99        2.89     19.98 o
  14   2  20       10.30      -16.53     26.30 o
  15   2  20        0.75       -3.54     30.99 o
  16   2  20       45.07      107.43     35.06 o
  17   2  20       58.47      119.06     64.04 o
   1   3  20     1176.79     1152.98     34.03 o
   2   3  20      451.17      405.72     27.76 o
   3   3  20      790.69      727.26     37.00 o
   4   3  20        0.55        4.11     18.79 o
   5   3  20      940.49     1106.52     45.20 o
   6   3  20        1.24       14.32     14.22 o
   7   3  20     1374.51     1338.00     36.07 o
   8   3  20        1.13       -2.90     13.33 o
   9   3  20     2595.24     2705.83     42.21 o
  10   3  20       12.64       22.17     12.94 o
  11   3  20     1817.97     1842.86     43.82 o
  12   3  20       63.92       75.46     17.92 o
  13   3  20     1851.15     1812.02     59.34 o
  14   3  20       24.45       20.20     23.04 o
  15   3  20      948.03     1005.93     48.55 o
  16   3  20        5.30      -12.40     32.14 o
   0   4  20       34.38      140.48     41.32 o
   1   4  20     5367.71     5130.20    146.68 o
   2   4  20      161.48      131.13     25.06 o
   3   4  20     3948.23     3895.54     90.38 o
   4   4  20        1.96       -4.07     18.79 o
   5   4  20     4176.51     3965.94     68.18 o
   6   4  20      224.82      175.53     21.32 o
   7   4  20      996.32      963.91     47.22 o
   8   4  20      113.68      108.96     17.80 o
   9   4  20      910.01      930.68     34.21 o
  10   4  20       14.33      -15.29     15.29 o
  11   4  20       20.14       10.52     20.50 o
  12   4  20        9.60      -15.73     15.73 o
  13   4  20      390.43      395.48     35.26 o
  14   4  20      111.40      108.79     27.76 o
  15   4  20      142.44      146.17     29.36 o
   1   5  20       37.99       22.73     26.30 o
   2   5  20       23.25      -15.88     27.64 o
   3   5  20      104.52       99.70     35.12 o
   4   5  20      184.87      177.02     33.50 o
   5   5  20      429.99      450.94     28.37 o
   6   5  20       19.09      -10.71     17.99 o
   7   5  20     1214.20     1221.61     42.55 o
   8   5  20      212.92      201.44     22.51 o
   9   5  20      395.72      390.99     26.56 o
  10   5  20       19.99       22.80     18.37 o
  11   5  20      312.86      375.38     29.78 o
  12   5  20       24.86       68.67     23.04 o
  13   5  20      534.92      563.83     41.82 o
  14   5  20      163.74      233.86     33.41 o
   0   6  20      106.46       90.90     45.45 o
   1   6  20       43.33       55.29     30.57 o
   2   6  20       22.29       41.32     32.14 o
   3   6  20       69.95       55.97     43.38 o
   4   6  20       18.71      -28.78     28.78 o
   5   6  20        0.07       12.08     21.71 o
   6   6  20      364.82      339.47     33.23 o
   7   6  20       29.88       38.22     20.66 o
   8   6  20        4.07        7.17     19.16 o
   9   6  20       59.98       60.13     20.82 o
  10   6  20       31.97       34.97     19.59 o
  11   6  20       18.40       -2.63     21.83 o
  12   6  20       15.01       17.13     22.58 o
   1   7  20        6.95       -2.07     28.78 o
   2   7  20       30.39       10.06     33.50 o
   3   7  20      199.47      212.96     59.91 o
   4   7  20      196.17      218.59     40.90 o
   5   7  20      188.30      240.57     33.96 o
   6   7  20      150.84      123.27     29.75 o
   7   7  20      262.12      258.65     41.49 o
   8   7  20       46.17      114.21     30.83 o
   9   7  20      493.35      509.55     36.30 o
   5   8  20      504.51      549.54     66.11 o
   1   1  21      882.81      893.13     26.04 o
   2   1  21      433.26      425.41     19.20 o
   3   1  21      709.97      733.54     24.94 o
   4   1  21       27.05       25.30     13.39 o
   5   1  21      264.48      246.58     17.38 o
   6   1  21      327.76      346.09     19.55 o
   7   1  21      604.57      578.08     23.25 o
   8   1  21      598.46      639.66     24.85 o
   9   1  21      139.20      118.94     15.96 o
  10   1  21     1874.13     1875.26     38.88 o
  11   1  21      220.32      234.37     24.66 o
  12   1  21     1617.21     1721.89     48.90 o
  13   1  21      656.84      608.43     49.67 o
  14   1  21      753.37      788.38     74.37 o
  15   1  21      172.07      157.01     45.45 o
  16   1  21      834.68      941.12    111.56 o
   0   2  21     4382.90     4436.12     95.80 o
   1   2  21      211.10      231.36     16.27 o
   2   2  21     2809.10     2793.64     42.12 o
   3   2  21     2665.45     2548.99     63.19 o
   4   2  21     3028.88     3114.89     47.38 o
   5   2  21      446.54      398.12     20.68 o
   6   2  21     3025.89     3028.87     46.59 o
   7   2  21       53.29       46.22     13.51 o
   8   2  21      751.72      765.25     32.95 o
   9   2  21       91.25      121.18     15.74 o
  10   2  21       59.33       52.74     13.85 o
  11   2  21       90.67       79.93     19.69 o
  12   2  21      105.92      103.80     18.75 o
  13   2  21      428.38      438.60     46.75 o
  14   2  21      190.03      207.34     37.98 o
  15   2  21        0.78      -21.28     28.78 o
  16   2  21      577.33      587.88     52.59 o
   1   3  21      475.02      488.29     33.28 o
   2   3  21      557.61      494.01     31.55 o
   3   3  21      226.42      210.86     25.37 o
   4   3  21     1342.18     1369.82     55.05 o
   5   3  21      105.06      104.99     27.84 o
   6   3  21      523.63      557.20     23.39 o
   7   3  21      670.86      642.21     23.04 o
   8   3  21      290.99      318.32     20.99 o
   9   3  21      578.54      507.20     21.93 o
  10   3  21      781.66      883.00     27.22 o
  11   3  21       15.02       33.13     17.33 o
  12   3  21     1003.01     1040.92     40.87 o
  13   3  21      939.87     1030.27     48.63 o
  14   3  21      680.01      674.02     42.81 o
  15   3  21      167.61      178.28     39.36 o
   0   4  21       45.76       74.37     41.32 o
   1   4  21        0.65       12.40     26.30 o
   2   4  21       17.22       18.59     26.30 o
   3   4  21       67.59       59.34     29.57 o
   4   4  21      170.47      179.74     26.73 o
   5   4  21       70.60       79.07     23.62 o
   6   4  21        4.50       -0.49     17.10 o
   7   4  21      117.55      107.23     21.92 o
   8   4  21        6.97       22.09     16.96 o
   9   4  21      427.09      418.95     26.13 o
  10   4  21      156.44      139.66     20.82 o
  11   4  21      179.86      185.10     21.99 o
  12   4  21        0.06      -16.09     16.09 o
  13   4  21      141.33      172.64     30.83 o
  14   4  21        6.01        3.56     24.32 o
   1   5  21      105.54       95.03     32.14 o
   2   5  21      136.58      107.43     35.06 o
   3   5  21        0.64      -27.18     41.32 o
   4   5  21       28.79       41.71     35.12 o
   5   5  21      882.25      892.37     44.92 o
   6   5  21      662.24      676.69     34.37 o
   7   5  21        1.32       25.92     19.94 o
   8   5  21     1440.67     1493.41     42.31 o
   9   5  21      326.76      302.89     25.26 o
  10   5  21       45.76      109.54     24.18 o
  11   5  21      452.45      453.24     32.29 o
  12   5  21     1038.74     1172.48     47.30 o
  13   5  21      172.92      143.81     30.40 o
   0   6  21      888.14      979.25     86.77 o
   1   6  21      414.00      355.67     42.29 o
   2   6  21     1104.29     1115.19     65.69 o
   3   6  21        8.15        1.57     30.57 o
   4   6  21     1324.98     1409.61     68.61 o
   5   6  21      314.39      291.93     31.55 o
   6   6  21      289.51      278.45     32.18 o
   7   6  21      253.40      221.68     32.18 o
   8   6  21      233.83      245.63     24.71 o
   9   6  21        1.58      -18.69     18.69 o
  10   6  21       60.23       41.95     20.82 o
  11   6  21        3.90       -2.48     22.02 o
   1   7  21       28.33        2.07     32.14 o
   2   7  21      306.89      271.92     43.53 o
   3   7  21       48.91      -27.74     30.57 o
   4   7  21       27.32       35.12     35.06 o
   5   7  21       37.63      -21.75     24.14 o
   6   7  21       73.04       48.52     47.47 o
   7   7  21        8.18       24.92     26.02 o
   8   7  21      462.20      466.41     40.41 o
   0   0  22       53.50       60.76     24.71 o
   1   0  22     6443.63     6496.92     97.75 o
   2   0  22     9140.56     8516.70    124.44 o
   3   0  22     1219.81     1350.22     45.20 o
   4   0  22     8330.45     8137.42    116.03 o
   5   0  22     7487.96     7479.44    110.46 o
   6   0  22        6.59       15.87     20.58 o
   7   0  22     1264.19     1261.73     45.95 o
   8   0  22     1262.86     1294.42     46.62 o
   9   0  22       58.82       75.46     27.52 o
  10   0  22        7.46        7.79     22.29 o
  11   0  22       79.73       81.89     31.74 o
  12   0  22      399.34      461.67     42.29 o
  13   0  22        0.83       45.45     45.45 o
  14   0  22       40.43       33.05     45.45 o
  15   0  22      495.35      590.86     74.37 o
  16   0  22      133.94      107.43     49.58 o
   1   1  22       38.14       40.65     13.16 o
   2   1  22      526.09      495.98     20.20 o
   3   1  22      539.46      527.45     20.33 o
   4   1  22     1106.86      982.55     29.21 o
   5   1  22     1751.64     1772.42     37.34 o
   6   1  22      894.42      845.07     27.93 o
   7   1  22      476.54      508.05     22.60 o
   8   1  22     1319.84     1287.21     33.15 o
   9   1  22      474.32      491.30     23.19 o
  10   1  22      693.52      682.08     27.52 o
  11   1  22     2175.05     2249.87     55.60 o
  12   1  22      121.76      121.07     23.42 o
  13   1  22      249.23      249.05     51.65 o
  14   1  22      704.20      785.25     55.51 o
  15   1  22      268.52      227.34     42.29 o
  16   1  22        8.41       20.66     32.14 o
   0   2  22      101.23       94.73     24.28 o
   1   2  22       46.26       51.61     13.51 o
   2   2  22       79.30       64.32     13.99 o
   3   2  22      229.37      213.86     19.52 o
   4   2  22      363.29      346.39     20.10 o
   5   2  22      153.19      147.06     16.17 o
   6   2  22      521.22      502.08     22.83 o
   7   2  22        6.86      -16.01     16.01 o
   8   2  22       40.45       42.52     15.33 o
   9   2  22      200.04      161.11     18.17 o
  10   2  22       76.29       58.48     14.16 o
  11   2  22       32.77       30.46     19.37 o
  12   2  22      457.76      433.68     26.84 o
  13   2  22        0.53        9.64     30.57 o
  14   2  22       25.34       28.92     31.74 o
  15   2  22       93.08       98.67     36.43 o
   1   3  22      161.72      103.06     22.44 o
   2   3  22      281.84      248.36     26.02 o
   3   3  22     1182.29     1065.64     43.54 o
   4   3  22     1020.06      949.61     36.43 o
   5   3  22      141.45      164.06     17.49 o
   6   3  22      957.70      887.36     29.33 o
   7   3  22     1567.24     1641.38     37.27 o
   8   3  22      233.23      224.01     17.73 o
   9   3  22      469.36      506.77     22.44 o
  10   3  22      512.60      444.53     21.68 o
  11   3  22      346.98      363.27     25.71 o
  12   3  22      224.35      227.45     24.81 o
  13   3  22      786.73      835.70     45.55 o
  14   3  22      256.12      250.12     32.84 o
  15   3  22      340.90      395.12     46.75 o
   0   4  22     1471.94     1421.36     95.03 o
   1   4  22     2165.28     2177.84     77.38 o
   2   4  22     1182.90     1127.44     59.84 o
   3   4  22     1575.32     1772.16     62.23 o
   4   4  22      340.96      360.01     35.19 o
   5   4  22      768.02      799.77     42.10 o
   6   4  22      404.20      378.93     28.26 o
   7   4  22      432.22      479.75     26.77 o
   8   4  22      109.57       93.80     19.52 o
   9   4  22       80.05       65.71     16.94 o
  10   4  22       17.92        3.21     13.79 o
  11   4  22       12.30       -3.43     17.96 o
  12   4  22      461.09      486.06     28.83 o
  13   4  22      267.86      332.73     35.62 o
  14   4  22       72.01      104.83     47.11 o
   1   5  22       40.20       16.53     29.22 o
   2   5  22      157.33      119.96     55.78 o
   3   5  22       95.31       68.80     33.50 o
   4   5  22       32.18       -2.07     29.22 o
   5   5  22      245.79      259.96     39.36 o
   6   5  22      171.45      215.80     36.26 o
   7   5  22      703.11      732.02     32.23 o
   8   5  22      913.83      982.56     37.74 o
   9   5  22      525.25      576.16     30.50 o
  10   5  22      256.53      302.06     25.55 o
  11   5  22      559.75      626.88     43.54 o
  12   5  22       85.26       91.38     21.86 o
   0   6  22      303.92      347.08     66.11 o
   1   6  22       20.93       27.15     37.19 o
   2   6  22        0.49       42.22     33.50 o
   3   6  22       25.61       48.50     33.50 o
   4   6  22        2.51       32.16     33.50 o
   5   6  22        2.37        9.25     30.57 o
   6   6  22      135.76      153.62     29.14 o
   7   6  22        0.28      -17.81     24.32 o
   8   6  22        7.96        2.61     26.24 o
   9   6  22       53.97       61.84     21.01 o
  10   6  22      111.48      110.99     25.84 o
   1   7  22      110.35      126.02     40.90 o
   2   7  22       42.67       48.92     36.43 o
   3   7  22      186.79      155.33     47.52 o
   4   7  22      569.44      588.37     74.37 o
   5   7  22       70.02       71.51     37.65 o
   6   7  22      151.72      159.71     64.04 o
   7   7  22      425.65      517.09     51.07 o
   1   1  23      713.15      684.65     25.45 o
   2   1  23      581.51      528.12     21.05 o
   3   1  23      976.91      977.13     26.47 o
   4   1  23     1124.67     1133.08     28.59 o
   5   1  23      356.52      352.89     23.10 o
   6   1  23     1121.26     1120.82     32.27 o
   7   1  23      592.55      539.79     23.50 o
   8   1  23      393.08      419.75     22.60 o
   9   1  23      721.93      720.52     38.80 o
  10   1  23      763.47      921.58     31.36 o
  11   1  23      841.27      809.99     39.17 o
  12   1  23      367.33      432.13     31.36 o
  13   1  23     1038.49     1106.67     64.28 o
  14   1  23      323.05      386.43     46.75 o
  15   1  23      105.31       83.96     36.43 o
   0   2  23     1934.09     2068.50     55.43 o
   1   2  23     1474.81     1366.82     34.80 o
   2   2  23     1286.46     1328.42     36.13 o
   3   2  23     1830.96     1688.73     48.22 o
   4   2  23     1265.79     1265.67     33.99 o
   5   2  23      826.72      769.96     27.34 o
   6   2  23      645.58      712.29     27.46 o
   7   2  23      401.27      344.11     22.12 o
   8   2  23      168.83      202.96     19.20 o
   9   2  23       98.45      112.31     17.19 o
  10   2  23        1.43      -14.34     14.34 o
  11   2  23      124.12      111.63     19.30 o
  12   2  23       45.75       34.37     22.15 o
  13   2  23      508.01      549.11     86.77 o
  14   2  23       72.64      144.66     37.65 o
  15   2  23       19.04       57.50     34.70 o
   1   3  23      445.82      427.24     23.71 o
   2   3  23       12.92       17.46     14.95 o
   3   3  23       17.02        7.83     14.86 o
   4   3  23     1113.11     1135.51     34.49 o
   5   3  23        1.62       -1.73     16.01 o
   6   3  23      248.47      282.82     20.35 o
   7   3  23     1116.24     1159.18     33.65 o
   8   3  23      205.74      219.73     20.17 o
   9   3  23      364.25      359.74     22.95 o
  10   3  23     1094.63     1216.50     32.64 o
  11   3  23        1.87      -16.21     16.21 o
  12   3  23      566.79      596.93     30.81 o
  13   3  23      486.50      526.23     39.41 o
  14   3  23        2.15      -11.81     30.99 o
   0   4  23      282.77      223.12     49.58 o
   1   4  23       37.67       22.83     27.64 o
   2   4  23      130.81      101.23     32.14 o
   3   4  23       58.22       66.11     30.57 o
   4   4  23      157.43      139.92     26.57 o
   5   4  23        0.38        7.60     20.58 o
   6   4  23      366.34      357.78     28.81 o
   7   4  23      144.12      125.29     23.23 o
   8   4  23       29.82       35.26     15.38 o
   9   4  23      114.86       87.34     16.81 o
  10   4  23      100.02       89.36     16.46 o
  11   4  23      146.10      102.86     21.99 o
  12   4  23       60.89       34.44     19.11 o
  13   4  23        0.39      -24.32     24.32 o
   1   5  23        1.44       -0.43     27.64 o
   2   5  23      177.35      219.08     39.36 o
   3   5  23      206.03      178.54     37.98 o
   4   5  23        1.97        7.44     28.78 o
   5   5  23      670.72      727.50     55.28 o
   6   5  23       56.43        1.50     37.19 o
   7   5  23       32.12       36.15     26.84 o
   8   5  23      959.86     1064.58     38.98 o
   9   5  23      490.73      422.54     28.95 o
  10   5  23       45.21       47.58     20.37 o
  11   5  23      290.07      233.97     25.21 o
   0   6  23       98.37      128.09     53.71 o
   1   6  23      861.50      849.73     59.84 o
   2   6  23      470.25      630.97     86.77 o
   3   6  23      570.42      626.18     72.31 o
   4   6  23      654.37      819.02     86.77 o
   5   6  23      541.98      625.87     53.99 o
   6   6  23       20.40       76.52     36.43 o
   7   6  23      217.80      243.06     32.71 o
   8   6  23      487.95      493.71     35.22 o
   9   6  23        8.22      -20.43     20.85 o
   0   0  24      197.07      137.98     61.98 o
   1   0  24     2052.90     2201.23     49.52 o
   2   0  24     2118.45     2163.07     58.72 o
   3   0  24       45.90       48.21     21.47 o
   4   0  24     1183.47     1187.82     46.87 o
   5   0  24      653.57      798.39     41.30 o
   6   0  24      302.89      274.34     29.36 o
   7   0  24      270.29      273.78     29.14 o
   8   0  24      300.87      341.33     30.83 o
   9   0  24        1.23        2.87     20.16 o
  10   0  24       92.77       89.69     26.02 o
  11   0  24        2.38      -11.96     27.64 o
  12   0  24      101.83      114.26     33.50 o
  13   0  24       17.12       45.45     49.58 o
  14   0  24      102.18      111.56     53.71 o
   1   1  24      680.73      673.66     23.38 o
   2   1  24       60.61       52.41     13.91 o
   3   1  24      224.98      264.32     17.47 o
   4   1  24       22.54       38.04     16.14 o
   5   1  24      474.44      456.12     22.95 o
   6   1  24      146.70      119.44     17.65 o
   7   1  24        9.79      -13.62     13.62 o
   8   1  24      554.55      562.89     25.19 o
   9   1  24       46.16       47.40     16.47 o
  10   1  24      458.46      465.09     24.94 o
  11   1  24      544.77      624.39     35.60 o
  12   1  24      639.77      604.88     35.51 o
  13   1  24       19.03       72.31     35.06 o
  14   1  24      794.51      755.23    119.82 o
   0   2  24        1.75       -0.80     24.54 o
   1   2  24       18.96       18.87     14.34 o
   2   2  24       65.97       64.24     19.61 o
   3   2  24      206.06      230.58     19.71 o
   4   2  24      219.42      226.66     19.57 o
   5   2  24        9.95       15.52     14.86 o
   6   2  24       91.56       95.17     17.31 o
   7   2  24      123.14      127.87     18.48 o
   8   2  24       93.06       79.22     17.03 o
   9   2  24      364.84      392.10     23.81 o
  10   2  24       58.09       47.63     16.94 o
  11   2  24        1.71       -0.47     20.50 o
  12   2  24       88.83       80.81     24.80 o
  13   2  24      147.31      164.40     37.65 o
  14   2  24       50.69       71.07     36.43 o
   1   3  24       34.41       46.83     19.05 o
   2   3  24      132.58      116.70     18.37 o
   3   3  24      370.93      398.28     24.46 o
   4   3  24       27.88       18.64     16.96 o
   5   3  24       19.93       10.82     15.58 o
   6   3  24      313.34      332.96     22.00 o
   7   3  24      450.66      489.12     24.30 o
   8   3  24      671.42      609.92     27.10 o
   9   3  24      118.50      123.55     19.41 o
  10   3  24      523.68      533.88     26.63 o
  11   3  24        1.05      -13.47     17.16 o
  12   3  24      869.29      838.17     36.12 o
  13   3  24       41.13       49.58     35.06 o
   0   4  24     1349.56     1450.29     99.16 o
   1   4  24      357.95      481.60     46.47 o
   2   4  24     1056.21     1091.02     84.70 o
   3   4  24      200.27      209.75     45.45 o
   4   4  24     1490.05     1409.49    101.23 o
   5   4  24       81.12      111.04     26.73 o
   6   4  24      656.76      651.15     27.93 o
   7   4  24       30.44       45.91     17.70 o
   8   4  24      371.63      371.58     23.76 o
   9   4  24        2.82       -4.75     16.70 o
  10   4  24      103.94       57.76     16.67 o
  11   4  24       97.91       72.44     21.47 o
  12   4  24        0.85      -19.38     19.38 o
   1   5  24        0.23      -26.30     26.30 o
   2   5  24       64.62       70.60     39.25 o
   3   5  24        8.85        2.75     30.57 o
   4   5  24       43.90       24.79     32.14 o
   5   5  24       19.24       36.65     51.65 o
   6   5  24       72.96       54.23     34.70 o
   7   5  24       33.40       29.18     26.73 o
   8   5  24      383.01      394.92     32.79 o
   9   5  24        9.90       29.93     19.66 o
  10   5  24       36.00       66.90     19.09 o
   0   6  24      188.04      297.49     66.11 o
   1   6  24        3.48       14.46     32.14 o
   2   6  24       20.71       26.86     35.06 o
   3   6  24      133.13      209.00     45.45 o
   4   6  24        4.56       49.42     35.74 o
   5   6  24       32.48       23.71     33.50 o
   6   6  24      157.18      160.99     39.36 o
   7   6  24        4.66      -30.57     30.57 o
   1   1  25      214.45      206.62     17.00 o
   2   1  25       87.47       64.84     14.68 o
   3   1  25     1280.27     1226.98     33.61 o
   4   1  25       33.59       50.75     16.47 o
   5   1  25      131.83      129.80     17.70 o
   6   1  25       31.85       17.52     15.69 o
   7   1  25      885.80      881.26     31.08 o
   8   1  25       65.55       70.20     16.97 o
   9   1  25      738.22      706.31     35.69 o
  10   1  25        4.84       39.55     17.65 o
  11   1  25      473.63      489.05     33.99 o
  12   1  25      194.04      208.96     28.26 o
  13   1  25      498.18      511.87     68.18 o
   0   2  25     1128.82     1368.06     61.98 o
   1   2  25     2374.75     2322.34     49.04 o
   2   2  25      195.60      160.46     20.93 o
   3   2  25     1809.52     1856.51     40.41 o
   4   2  25      110.10       99.34     17.55 o
   5   2  25     2183.78     2208.70     44.65 o
   6   2  25      295.11      391.69     23.50 o
   7   2  25      517.82      520.68     26.00 o
   8   2  25        0.51      -10.04     16.89 o
   9   2  25      303.02      324.04     28.03 o
  10   2  25        0.73        8.63     16.17 o
  11   2  25       47.43       31.97     21.62 o
  12   2  25      107.24      101.15     25.76 o
  13   2  25      270.72      317.09     45.22 o
   1   3  25      212.91      265.66     25.76 o
   2   3  25       64.50       46.32     19.54 o
   3   3  25      119.11      125.55     19.82 o
   4   3  25        0.17        3.10     15.85 o
   5   3  25      436.72      408.43     24.64 o
   6   3  25        4.20       27.84     16.78 o
   7   3  25     1512.28     1549.60     39.79 o
   8   3  25      299.58      277.73     22.88 o
   9   3  25      320.03      359.70     24.44 o
  10   3  25       97.86      108.20     19.07 o
  11   3  25      515.54      573.46     35.93 o
  12   3  25       54.16       84.43     25.62 o
   0   4  25      122.98      177.67     53.71 o
   1   4  25        6.17       22.73     29.22 o
   2   4  25       14.20       25.54     31.74 o
   3   4  25        7.05       22.68     19.59 o
   4   4  25       16.24        9.32     19.72 o
   5   4  25      107.38      114.93     21.29 o
   6   4  25      267.20      282.19     25.74 o
   7   4  25       90.44       77.71     17.94 o
   8   4  25       59.75       64.74     18.99 o
   9   4  25       14.60      -15.87     15.87 o
  10   4  25      110.47       97.67     21.99 o
  11   4  25       16.79       -2.71     19.82 o
   1   5  25        6.75      -28.33     30.57 o
   2   5  25      441.98      435.57     51.07 o
   3   5  25      222.72      221.65     42.29 o
   4   5  25      331.86      363.60     48.14 o
   5   5  25      425.09      368.90     46.75 o
   6   5  25        5.30       25.50     26.02 o
   7   5  25      287.12      288.92     35.62 o
   8   5  25      187.43      236.30     34.14 o
   9   5  25      113.58       92.80     22.17 o
   0   6  25        0.82        8.26     45.45 o
   1   6  25      702.65      789.19     86.77 o
   2   6  25       93.63      148.75     53.71 o
   3   6  25      672.67      764.40     82.64 o
   4   6  25      253.70      318.15     61.98 o
   0   0  26     1495.75     1527.82     62.77 o
   1   0  26       32.36       52.04     20.08 o
   2   0  26     1624.55     1645.18     51.29 o
   3   0  26      648.61      514.12     46.19 o
   4   0  26     2066.62     2015.59     61.11 o
   5   0  26       69.61       42.60     22.18 o
   6   0  26      300.66      325.17     31.75 o
   7   0  26       30.73       32.17     22.97 o
   8   0  26      426.07      458.41     35.62 o
   9   0  26       14.80       23.02     22.97 o
  10   0  26       36.03        9.86     27.65 o
  11   0  26       64.29       48.08     31.74 o
  12   0  26      164.65      138.58     37.65 o
  13   0  26      160.35       82.64     53.71 o
   1   1  26      571.77      550.00     22.95 o
   2   1  26        0.39      -12.41     12.41 o
   3   1  26       29.80       13.34     15.96 o
   4   1  26      728.11      735.78     28.84 o
   5   1  26      352.32      470.51     25.83 o
   6   1  26      465.79      501.30     25.19 o
   7   1  26      113.09       85.10     17.87 o
   8   1  26      689.61      696.60     29.11 o
   9   1  26        1.11        3.69     16.25 o
  10   1  26      663.06      724.90     30.16 o
  11   1  26      329.36      406.99     32.41 o
  12   1  26      381.16      417.55     33.94 o
   0   2  26      150.62      182.89     33.50 o
   1   2  26       31.83       41.26     17.07 o
   2   2  26       19.61       17.89     16.64 o
   3   2  26        2.44       15.83     15.43 o
   4   2  26        1.19        9.57     15.78 o
   5   2  26      274.81      245.44     22.00 o
   6   2  26       26.95       26.28     16.13 o
   7   2  26       36.92       30.24     16.88 o
   8   2  26       42.97       15.48     17.65 o
   9   2  26       28.47       -6.71     16.70 o
  10   2  26        8.45       -1.88     16.17 o
  11   2  26        3.05      -15.45     21.62 o
  12   2  26       12.20      -20.85     22.44 o
   1   3  26        3.87      -11.57     22.66 o
   2   3  26        8.50        8.82     19.22 o
   3   3  26      130.40      108.08     23.04 o
   4   3  26      271.84      303.76     22.83 o
   5   3  26      246.66      225.35     21.02 o
   6   3  26      375.70      375.35     24.35 o
   7   3  26      139.70      181.20     20.55 o
   8   3  26      739.32      780.97     32.04 o
   9   3  26        1.03        5.31     16.94 o
  10   3  26      240.80      286.74     26.13 o
  11   3  26       15.41        3.51     22.58 o
   0   4  26      250.80      250.75     37.65 o
   1   4  26        8.45        6.69     19.41 o
   2   4  26     1229.57     1240.66     45.47 o
   3   4  26       28.81       66.83     22.02 o
   4   4  26     1160.92     1198.25     46.12 o
   5   4  26       42.58       43.62     19.82 o
   6   4  26      146.94      148.24     22.34 o
   7   4  26        4.17        3.34     16.57 o
   8   4  26      298.74      309.14     24.72 o
   9   4  26       29.22       12.62     18.09 o
   1   5  26       15.36      -18.03     39.25 o
   2   5  26      344.66      346.77     48.14 o
   3   5  26      106.74       37.82     37.65 o
   4   5  26       33.17       58.18     36.43 o
   5   5  26       58.85       77.43     33.50 o
   6   5  26       53.81       78.51     37.98 o
   7   5  26        6.17        0.02     26.02 o
   1   1  27       52.23       50.35     15.48 o
   2   1  27        3.88       -0.78     15.69 o
   3   1  27       99.75      102.21     18.24 o
   4   1  27        2.05        7.63     15.43 o
   5   1  27      237.91      233.27     21.86 o
   6   1  27        6.44        0.94     15.96 o
   7   1  27      573.77      585.88     27.69 o
   8   1  27       66.91       34.38     17.77 o
   9   1  27      193.58      191.28     21.60 o
  10   1  27       20.50       16.62     21.06 o
  11   1  27       80.23       99.50     25.76 o
   0   2  27      114.54      177.96     35.06 o
   1   2  27     1538.13     1711.95     61.82 o
   2   2  27       57.93       26.60     17.03 o
   3   2  27     1067.78     1183.53     35.38 o
   4   2  27       75.08       50.09     17.49 o
   5   2  27      628.35      701.36     29.62 o
   6   2  27       15.94       -0.44     16.25 o
   7   2  27       81.83      101.61     20.76 o
   8   2  27       28.02       17.63     18.17 o
   9   2  27       48.47       33.47     18.40 o
  10   2  27       68.22       54.91     35.78 o
  11   2  27       12.25       24.70     23.69 o
   1   3  27       32.48       15.26     19.05 o
   2   3  27      202.33      170.81     24.22 o
   3   3  27      134.38      141.75     29.88 o
   4   3  27      159.56      191.52     24.81 o
   5   3  27        1.47       -6.59     16.27 o
   6   3  27       15.54        8.04     16.88 o
   7   3  27      193.98      228.44     22.65 o
   8   3  27      187.84      199.45     22.88 o
   9   3  27      145.31      192.48     22.86 o
  10   3  27       43.94       35.53     23.58 o
   0   4  27      252.60      258.68     64.04 o
   1   4  27       69.41       70.14     22.02 o
   2   4  27      175.78      201.11     41.36 o
   3   4  27      135.71       99.16     24.22 o
   4   4  27      171.42      235.65     28.26 o
   5   4  27        5.70      -17.08     23.19 o
   6   4  27      166.98      154.40     23.85 o
   7   4  27        6.39        3.95     17.92 o
   8   4  27      106.45       77.13     24.66 o
   5   5  27       70.20       12.40     49.58 o
   0   0  28     2185.90     2259.23     78.72 o
   1   0  28      198.38      139.58     29.22 o
   2   0  28      260.09      331.78     31.61 o
   3   0  28      260.62      250.09     27.21 o
   4   0  28      434.60      477.20     36.53 o
   5   0  28      317.35      271.16     32.54 o
   6   0  28      446.64      499.78     38.92 o
   7   0  28        6.07      -17.80     21.89 o
   8   0  28      261.93      267.86     33.23 o
   9   0  28      293.20      361.09     35.62 o
  10   0  28      111.60      103.91     39.36 o
   1   1  28      547.34      567.95     24.70 o
   2   1  28       28.34       32.93     17.12 o
   3   1  28      179.82      189.20     21.26 o
   4   1  28      116.28      117.88     19.86 o
   5   1  28       17.16      -10.43     15.89 o
   6   1  28       95.41      101.91     19.20 o
   7   1  28      721.28      746.51     31.46 o
   8   1  28      142.55      190.23     22.81 o
   9   1  28       91.42       58.47     19.37 o
  10   1  28      177.81      193.49     28.36 o
   0   2  28       24.36       18.48     27.64 o
   1   2  28        9.38       11.55     18.81 o
   2   2  28        1.19       -3.52     18.37 o
   3   2  28      134.01      124.90     20.50 o
   4   2  28       10.88       -4.65     16.94 o
   5   2  28        3.79       13.38     16.78 o
   6   2  28        9.99      -15.78     15.78 o
   7   2  28       57.33       49.74     18.99 o
   8   2  28       38.35       27.72     18.73 o
   9   2  28        7.97      -14.82     17.65 o
   1   3  28        0.01      -18.25     18.25 o
   2   3  28      310.38      334.92     30.11 o
   3   3  28      206.58      225.57     25.71 o
   4   3  28       27.88       10.26     19.98 o
   5   3  28       74.78       39.82     20.81 o
   6   3  28       48.40       17.13     17.87 o
   7   3  28        1.25       -6.60     16.97 o
   8   3  28      397.28      412.63     32.96 o
   0   4  28      484.09      594.65     76.44 o
   1   4  28      192.10      161.49     24.89 o
   2   4  28      281.28      367.00     37.32 o
   3   4  28      293.90      264.23     39.36 o
   4   4  28      279.23      380.70     54.67 o
   5   4  28      179.95      218.39     56.34 o
   6   4  28      149.48      171.03     40.59 o
   1   1  29       43.18       11.82     15.74 o
   2   1  29        3.42       -6.10     15.58 o
   3   1  29        6.76       14.11     17.03 o
   4   1  29      167.99      150.59     20.42 o
   5   1  29       75.52       91.32     20.42 o
   6   1  29        7.09       -5.50     17.03 o
   7   1  29      302.56      392.54     26.28 o
   8   1  29      407.67      399.35     26.39 o
   0   2  29        1.50       -8.26     30.57 o
   1   2  29      257.74      306.86     26.13 o
   2   2  29      390.62      348.05     28.35 o
   3   2  29       83.95       95.11     20.42 o
   4   2  29      615.86      626.12     29.97 o
   5   2  29       99.53       99.61     20.17 o
   6   2  29        0.68       -0.81     16.88 o
   7   2  29       52.14       81.72     24.66 o
   8   2  29      192.57      171.72     32.80 o
   1   3  29        3.42      -19.22     19.22 o
   2   3  29      206.13      201.47     24.98 o
   3   3  29      109.81      130.64     32.74 o
   4   3  29        6.26        6.66     25.37 o
   5   3  29      108.00      102.00     29.14 o
   6   3  29       30.84      -19.91     31.74 o
   0   0  30      402.92      409.75     45.22 o
   1   0  30      534.79      543.45     38.77 o
   2   0  30      230.43      298.03     34.14 o
   3   0  30      592.54      580.94     41.30 o
   4   0  30       32.98       39.19     31.67 o
   5   0  30      114.57      155.17     39.36 o
   6   0  30       81.93       84.79     33.50 o
   7   0  30        0.41       41.50     43.38 o
   1   1  30       45.60       22.95     17.65 o
   2   1  30        6.84      -10.80     16.02 o
   3   1  30       34.99        1.31     21.56 o
   4   1  30       84.06       23.76     22.73 o
   5   1  30       30.05       23.48     22.15 o
   6   1  30       52.35       64.78     24.66 o
   0   2  30      149.17      169.41     57.85 o
   1   2  30       93.15      111.56     53.71 o
   2   2  30       61.58      136.35     53.71 o
   3   2  30        8.67      -45.45     45.45 o
   4   2  30        2.49        3.38     31.74 o
   5   2  30        0.68      -19.87     70.24 o
   2   3  30       45.91       -4.13     45.45 o
   3   3  30       49.84       12.40     45.45 o
   1   1  31        5.16      -30.57     30.57 o
   2   1  31      233.58      231.68     40.90 o
   3   1  31        3.96      -15.35     30.57 o
   0   2  31      403.90      359.47     66.11 o
 
